# Supplementary material for: Dietary Influence on Urolithiasis Risk Mediated by Plasma Metabolites: A Mendelian Randomization and Experimental Study Linking Genes, Metabolites, and Clinical Outcomes
Source: Food Sci Nutr. 2025 Aug 19;13(8):e70800. doi: 10.1002/fsn3.70800 (PMC12364723; doi:10.1002/fsn3.70800)
Supplement: Supplementary file 2 — Table S1. GWAS analysis of food intake using participants data from the UK Biobank. Table S2. GWAS analysis of food liking using participants data from the UK Biobank. Table S3. The list of 1400 blood metabolites. Table S4. The primers used in this article. Table S5. Heterogeneity analysis of food intake using participants data from the UK Biobank. Table S6. Horizontal pleiotropy analysis of food intake with MR intercept values. Table S7. Heterogeneity analysis of food liking using participants data from the UK Biobank. Table S8. Horizontal pleiotropy analysis of food liking with MR intercept values. Table S9. MR analysis of plasma metabolites. Table S10. 50 plasma metabolites with a robust causal relationship with kidney stones. Table S11. Seven pairs of associations between calculus of kidney and ureter‐associated food factors and metabolites. Table S12. The multivariable MR analysis for correlated metabolites or dietary factors. Table S13. The mediation of six food factor‐metabolites‐calculus combinations. Table S14. The reverse MR analysis of food factors and kidney stones. Table S15. Neighboring genes from IVs of 50 hub metabolites. Table S16. SMR analysis using eQTL data from the eQTLgen Consortium identified 21 genes related to calculus of kidney and ureter. Table S17. Differential gene expression analysis of the 21 genes from SMR analysis using the GSE73680 dataset. [file FSN3-13-e70800-s002.xlsx]

## Sheet: S1
Table S1. GWAS analysis of food intake using participants data from the UK Biobank.
study_id	reported_trait	initial_sample_size	replication_sample_size	snp_count	N
GCST90096892	Alcohol consumption	141,145 European ancestry individuals	32,779 individuals	5745836	141145
GCST90096893	Overall healthy diet	258,758 European ancestry individuals	up to 32,779 individuals	5745834	258758
GCST90096894	Coffee consumption	105,037 European ancestry individuals	up to 32,779 individuals	5745847	105037
GCST90096895	Fish consumption	308,008 European ancestry individuals	up to 32,779 individuals	5745855	308008
GCST90096896	Fruit consumption	421,155 European ancestry individuals	up to 32,779 individuals	5745855	421155
GCST90096897	Healthy food consumption	386,047 European ancestry individuals	up to 32,779 individuals	5745855	386047
GCST90096898	Meat consumption	266,042 European ancestry individuals	up to 32,779 individuals	5745855	266042
GCST90096899	Psychoactive drinks consumption	127,604 European ancestry individuals	up to 32,779 individuals	5745834	127604
GCST90096900	Vegetables consumption	428,979 European ancestry individuals	up to 32,779 individuals	5745855	428979
GCST90096901	Beef consumption	241,092 European ancestry individuals	22,697 individuals	5745855	241092
GCST90096902	Beer or cider consumption	168,237 European ancestry individuals	24,462 individuals	5745855	168237
GCST90096903	Spread on bread consumption	445,506 European ancestry individuals	up to 32,779 individuals	5745855	445506
GCST90096904	Bread consumption	438,853 European ancestry individuals	24,685 individuals	5745855	438853
GCST90096905	Champagne or white wine consumption	175,549 European ancestry individuals	16,480 individuals	5745855	175549
GCST90096906	Cheese consumption	365,842 European ancestry individuals	17,196 individuals	5745855	365842
GCST90096907	Cooked vegetables consumption	435,417 European ancestry individuals	33,286 individuals	5745855	435417
GCST90096908	Decaffeinated coffee consumption	62,072 European ancestry individuals	6,970 individuals	5745849	62072
GCST90096909	Dried fruit consumption	409,125 European ancestry individuals	27,137 individuals	5745855	409125
GCST90096910	Drink temperature	444,097 European ancestry individuals	up to 32,779 individuals	5745855	444097
GCST90096911	Fortified wine consumption	31,836 European ancestry individuals	up to 32,779 individuals	5747497	31836
GCST90096912	Fresh fruit consumption	433,186 European ancestry individuals	35,003 individuals	5745855	433186
GCST90096913	Ground coffee consumption	72,276 European ancestry individuals	20,537 individuals	5745853	72276
GCST90096914	Instant coffee consumption	180,764 European ancestry individuals	20,537 individuals	5745855	180764
GCST90096915	Lamb consumption	189,984 European ancestry individuals	26,747 individuals	5745855	189984
GCST90096916	Percentage fat in milk consumption	411,503 European ancestry individuals	28,740 individuals	5745855	411503
GCST90096917	Non-oily fish consumption	318,136 European ancestry individuals	35,562 individuals	5745855	318136
GCST90096918	Oily fish consumption	297,881 European ancestry individuals	39,094 individuals	5745855	297881
GCST90096919	Pork consumption	187,202 European ancestry individuals	31,242 individuals	5745855	187202
GCST90096920	Poultry consumption	399,716 European ancestry individuals	24,085 individuals	5745855	399716
GCST90096921	Processed meat consumption	312,220 European ancestry individuals	31,853 individuals	5745855	312220
GCST90096922	Red wine consumption	211,628 European ancestry individuals	16,480 individuals	5745855	211628
GCST90096923	Salad consumption	422,542 European ancestry individuals	31,310 individuals	5745855	422542
GCST90096924	Added salt consumption	323,995 European ancestry individuals	29,397 individuals	5745855	323995
GCST90096925	Spirits consumption	118,477 European ancestry individuals	23,009 individuals	5745853	118477
GCST90096926	Tea consumption	434,171 European ancestry individuals	27,659 individuals	5745855	434171
GCST90096927	Vegetarianism	442,589 European ancestry individuals	up to 32,779 individuals	5745855	442589
GCST90096928	Water consumption corrected for coffee	400,642 European ancestry individuals	up to 32,779 individuals	5745855	400642
GCST90096929	Water consumption	445,799 European ancestry individuals	up to 32,779 individuals	5745855	445799

## Sheet: S2
Table S2. GWAS analysis of food liking using participants data from the UK Biobank.
study_id	reported_trait	initial_sample_size	replication_sample_size	snp_count	N
GCST90094772	F-glutamate liking (derived food-liking factor)	159,473 European ancestry individuals		9613983	159473
GCST90094773	Goat cheese liking	150,875 European ancestry individuals		11353280	150875
GCST90094774	Grapefruit liking	157,662 European ancestry individuals	26,154 European, Central Asian and unknown ancestry individuals	11353280	157662
GCST90094775	Green olives liking	156,731 European ancestry individuals	26,154 European, Central Asian and unknown ancestry individuals	11353280	156731
GCST90094776	Haddock liking	158,385 European ancestry individuals		11353280	158385
GCST90094777	Ham liking	158,550 European ancestry individuals	26,154 European, Central Asian and unknown ancestry individuals	11353280	158550
GCST90094778	Hard cheese liking	159,351 European ancestry individuals		11353280	159351
GCST90094779	F-healthy food liking (derived food-liking factor)	150,899 European ancestry individuals		9599928	150899
GCST90094780	F-healthy breakfast food liking (derived food-liking factor)	143,879 European ancestry individuals		9613993	143879
GCST90094781	Herring liking	150,609 European ancestry individuals		11353280	150609
GCST90094782	Honey liking	159,091 European ancestry individuals		11353280	159091
GCST90094783	Horseradish liking	152,847 European ancestry individuals		11353280	152847
GCST90094784	Ice cream liking	159,498 European ancestry individuals	26,154 European, Central Asian and unknown ancestry individuals	11353280	159498
GCST90094785	F-highly palatable foods liking (derived food-liking factor)	158,666 European ancestry individuals		9404854	158666
GCST90094786	Jam liking	159,573 European ancestry individuals	26,154 European, Central Asian and unknown ancestry individuals	11353280	159573
GCST90094787	Ketchup liking	159,380 European ancestry individuals	26,154 European, Central Asian and unknown ancestry individuals	11353280	159380
GCST90094788	Kiwi liking	157,218 European ancestry individuals		11353280	157218
GCST90094789	Lager liking	156,958 European ancestry individuals		11353280	156958
GCST90094790	Lamb liking	158,453 European ancestry individuals		11353280	158453
GCST90094791	F-acquired taste liking (derived food-liking factor)	156,639 European ancestry individuals		9389114	156639
GCST90094792	Lemon liking	159,451 European ancestry individuals	26,154 European, Central Asian and unknown ancestry individuals	11353280	159451
GCST90094793	F-lentils/beans liking (derived food-liking factor)	159,108 European ancestry individuals		11353280	159108
GCST90094794	Liver liking	158,306 European ancestry individuals		11353280	158306
GCST90094795	F-low caloric food liking (derived food-liking factor)	154,998 European ancestry individuals		9506023	154998
GCST90094796	Mackerel liking	156,695 European ancestry individuals		11353280	156695
GCST90094797	Marzipan liking	159,348 European ancestry individuals		11353280	159348
GCST90094798	Mayonnaise liking	159,361 European ancestry individuals	26,154 European, Central Asian and unknown ancestry individuals	11353280	159361
GCST90094799	F-meat liking (derived food-liking factor)	158,509 European ancestry individuals		9578209	158509
GCST90094800	Melon liking	159,441 European ancestry individuals	26,154 European, Central Asian and unknown ancestry individuals	11353280	159441
GCST90094801	Milk chocolate liking	159,434 European ancestry individuals		11353280	159434
GCST90094802	Milky sweets liking	159,393 European ancestry individuals		9614293	159393
GCST90094803	Mushroom liking	159,454 European ancestry individuals	26,154 European, Central Asian and unknown ancestry individuals	11353280	159454
GCST90094804	F-oily fish liking (derived food-liking factor)	158,547 European ancestry individuals		9609308	158547
GCST90094805	Onion liking	159,518 European ancestry individuals	26,154 European, Central Asian and unknown ancestry individuals	11353280	159518
GCST90094806	Orange juice liking	159,473 European ancestry individuals	26,154 European, Central Asian and unknown ancestry individuals	11353280	159473
GCST90094807	Oranges liking	159,458 European ancestry individuals		11353280	159458
GCST90094808	Pasta liking	159,413 European ancestry individuals	26,154 European, Central Asian and unknown ancestry individuals	11353280	159413
GCST90094809	Pears liking	159,468 European ancestry individuals	26,154 European, Central Asian and unknown ancestry individuals	11353280	159468
GCST90094810	Pizza liking	159,347 European ancestry individuals		11353280	159347
GCST90094811	Plain yoghurt liking	158,675 European ancestry individuals	26,154 European, Central Asian and unknown ancestry individuals	11353280	158675
GCST90094812	Plum liking	159,369 European ancestry individuals		11353280	159369
GCST90094813	Pollock liking	130,936 European ancestry individuals		11353280	130936
GCST90094814	Pork chop liking	158,434 European ancestry individuals	26,154 European, Central Asian and unknown ancestry individuals	11353280	158434
GCST90094815	Porridge liking	159,122 European ancestry individuals		11353280	159122
GCST90094816	Potatoes liking	159,579 European ancestry individuals		11353280	159579
GCST90094817	Prawns liking	157,990 European ancestry individuals	26,154 European, Central Asian and unknown ancestry individuals	11353280	157990
GCST90094818	Raw carrot liking	159,303 European ancestry individuals		11353280	159303
GCST90094819	Red meat liking	158,624 European ancestry individuals		11353280	158624
GCST90094820	Red wine liking	158,425 European ancestry individuals	26,154 European, Central Asian and unknown ancestry individuals	11353280	158425
GCST90094821	Roast chicken liking	158,556 European ancestry individuals		11353280	158556
GCST90094822	Salad dressing liking	159,310 European ancestry individuals		11353280	159310
GCST90094823	Salad leaves liking	159,482 European ancestry individuals		11353280	159482
GCST90094824	F-salad vegetables liking (derived food-liking factor)	159,432 European ancestry individuals		9600849	159432
GCST90094825	Salami liking	154,673 European ancestry individuals		11353280	154673
GCST90094826	Salmon liking	158,673 European ancestry individuals		11353280	158673
GCST90094827	F-salty food liking (derived food-liking factor)	156,509 European ancestry individuals		9614419	156509
GCST90094828	Salty food liking	159,571 European ancestry individuals		11353280	159571
GCST90094829	Salty pretzels liking	150,683 European ancestry individuals	26,154 European, Central Asian and unknown ancestry individuals	11353280	150683
GCST90094830	Sardines liking	157,340 European ancestry individuals		11353280	157340
GCST90094831	F-sauces liking (derived food-liking factor)	158,928 European ancestry individuals		9614119	158928
GCST90094832	Sausages liking	158,603 European ancestry individuals	26,154 European, Central Asian and unknown ancestry individuals	11353280	158603
GCST90094833	F-savoury food liking (derived food-liking factor)	157,915 European ancestry individuals		9551341	157915
GCST90094834	Savoury biscuit liking	159,272 European ancestry individuals		11353280	159272
GCST90094835	F-savour/caloric food liking (derived food-liking factor)	158,684 European ancestry individuals		9538018	158684
GCST90094836	F-seafood liking (derived food-liking factor)	156,740 European ancestry individuals		9618964	156740
GCST90094837	F-sharp flavour liking (derived food-liking factor)	152,547 European ancestry individuals		9605914	152547
GCST90094838	Shellfish liking	155,491 European ancestry individuals		11353280	155491
GCST90094839	Skimmed milk liking	158,613 European ancestry individuals		11353280	158613
GCST90094840	F-small fish liking (derived food-liking factor)	150,746 European ancestry individuals		9605657	150746
GCST90094841	Smoked fish liking	158,149 European ancestry individuals		11353280	158149
GCST90094842	F-sodas liking (derived food-liking factor)	157,911 European ancestry individuals		9618746	157911
GCST90094843	Soft cheese liking	159,253 European ancestry individuals		11353280	159253
GCST90094844	Soy sauce liking	157,246 European ancestry individuals		11353280	157246
GCST90094845	Soya milk liking	113,425 European ancestry individuals		11353280	113425
GCST90094846	Spicy food liking	159,503 European ancestry individuals		11353280	159503
GCST90094847	Spinach liking	157,978 European ancestry individuals	26,154 European, Central Asian and unknown ancestry individuals	11353280	157978
GCST90094848	Spirits liking	157,793 European ancestry individuals		11353280	157793
GCST90094849	Strawberries liking	159,446 European ancestry individuals		11353280	159446
GCST90094850	F-strong alcohol liking (derived food-liking factor)	157,348 European ancestry individuals		9618688	157348
GCST90094851	F-strong flavour liking (derived food-liking factor)	153,924 European ancestry individuals		9535166	153924
GCST90094852	F-strong vegetable liking (derived food-liking factor)	147,344 European ancestry individuals		9601173	147344
GCST90094853	F-sweetened coffee drink liking (derived food-liking factor)	148,801 European ancestry individuals		11353280	148801
GCST90094854	F-sweet food liking (derived food-liking factor)	159,527 European ancestry individuals		11353280	159527
GCST90094855	Tea difference liking	157,305 European ancestry individuals		11353280	157305
GCST90094856	Tea max liking	158,918 European ancestry individuals	26,154 European, Central Asian and unknown ancestry individuals	11353280	158918
GCST90094857	Tea with sugar liking	158,151 European ancestry individuals		11353280	158151
GCST90094858	Tea without sugar liking	158,072 European ancestry individuals		11353280	158072
GCST90094859	Tinned tuna liking	158,261 European ancestry individuals	26,154 European, Central Asian and unknown ancestry individuals	11353280	158261
GCST90094860	Tomatoes liking	159,419 European ancestry individuals	26,154 European, Central Asian and unknown ancestry individuals	11353280	159419
GCST90094861	Turnip liking	155,376 European ancestry individuals		11353280	155376
GCST90094862	Vegetables liking	159,475 European ancestry individuals		11353280	159475
GCST90094863	F-vegetarian liking (derived food-liking factor)	159,098 European ancestry individuals		9533556	159098
GCST90094864	Vinegar liking	159,565 European ancestry individuals	26,154 European, Central Asian and unknown ancestry individuals	11353280	159565
GCST90094865	White bread liking	159,491 European ancestry individuals		11353280	159491
GCST90094866	White rice liking	159,499 European ancestry individuals		11353280	159499
GCST90094867	White wine liking	158,532 European ancestry individuals	26,154 European, Central Asian and unknown ancestry individuals	11353280	158532
GCST90094868	F-whole food liking (derived food-liking factor)	157,918 European ancestry individuals		9613644	157918
GCST90094869	Whole grain cereal liking	157,610 European ancestry individuals		11353280	157610
GCST90094870	Whole milk liking	159,170 European ancestry individuals	26,154 European, Central Asian and unknown ancestry individuals	11353280	159170
GCST90094871	Wholemeal bread liking	159,342 European ancestry individuals		11353280	159342
GCST90094872	F-wine liking (derived food-liking factor)	158,478 European ancestry individuals		9618595	158478
GCST90094873	Whiskey liking	156,904 European ancestry individuals		11353280	156904
GCST90094687	Adding salt to food liking	159,450 European ancestry individuals	26,154 European, Central Asian and unknown ancestry individuals	11353280	159450
GCST90094688	Alcohol liking	157,286 European ancestry individuals		9600548	157286
GCST90094689	Aniseed liking	152,087 European ancestry individuals		11353280	152087
GCST90094690	Apple juice liking	159,215 European ancestry individuals		11353280	159215
GCST90094691	Apples liking	159,515 European ancestry individuals		11353280	159515
GCST90094692	Asparagus liking	155,886 European ancestry individuals	26,154 European, Central Asian and unknown ancestry individuals	11353280	155886
GCST90094693	Aubergine liking	152,291 European ancestry individuals	26,154 European, Central Asian and unknown ancestry individuals	11353280	152291
GCST90094694	Avocado liking	153,095 European ancestry individuals		11353280	153095
GCST90094695	Bacon liking	158,551 European ancestry individuals	26,154 European, Central Asian and unknown ancestry individuals	11353280	158551
GCST90094696	Baked/steamed fish liking	158,335 European ancestry individuals		11353280	158335
GCST90094697	Banana liking	159,469 European ancestry individuals	26,154 European, Central Asian and unknown ancestry individuals	11353280	159469
GCST90094698	BBQ/grilled meat liking	158,387 European ancestry individuals		11353280	158387
GCST90094699	Beans liking	159,014 European ancestry individuals		9618863	159014
GCST90094700	Beef/steak liking	158,442 European ancestry individuals		11353280	158442
GCST90094701	Beer liking	156,030 European ancestry individuals	26,154 European, Central Asian and unknown ancestry individuals	9618701	156030
GCST90094702	Beetroot liking	159,342 European ancestry individuals		11353280	159342
GCST90094703	Bell pepper liking	142,261 European ancestry individuals		11353280	142261
GCST90094704	Biscuits liking	159,527 European ancestry individuals	26,154 European, Central Asian and unknown ancestry individuals	11353280	159527
GCST90094705	Bitter ale liking	155,103 European ancestry individuals		11353280	155103
GCST90094706	F-bitter food liking (derived food-liking factor)	157,485 European ancestry individuals		11353280	157485
GCST90094707	Black olive liking	156,251 European ancestry individuals	26,154 European, Central Asian and unknown ancestry individuals	11353280	156251
GCST90094708	Black pepper liking	158,772 European ancestry individuals	26,154 European, Central Asian and unknown ancestry individuals	11353280	158772
GCST90094709	Blue cheese liking	157,457 European ancestry individuals	26,154 European, Central Asian and unknown ancestry individuals	11353280	157457
GCST90094710	Bolognese liking	158,113 European ancestry individuals		11353280	158113
GCST90094711	Broad bean liking	158,921 European ancestry individuals		11353280	158921
GCST90094712	Broccoli liking	159,414 European ancestry individuals	26,154 European, Central Asian and unknown ancestry individuals	11353280	159414
GCST90094713	Brown rice liking	156,802 European ancestry individuals		11353280	156802
GCST90094714	Brussel sprout liking	159,493 European ancestry individuals		11353280	159493
GCST90094715	Burger liking	158,435 European ancestry individuals		11353280	158435
GCST90094716	F-burn/spicy liking (derived food-liking factor)	154,046 European ancestry individuals		11353280	154046
GCST90094717	Adding butter to bread liking	159,364 European ancestry individuals	26,154 European, Central Asian and unknown ancestry individuals	11353280	159364
GCST90094718	Butternut squash liking	148,949 European ancestry individuals		11353280	148949
GCST90094719	Cabbage liking	159,516 European ancestry individuals		11353280	159516
GCST90094720	F-caffeinated/sweet liking (derived food-liking factor)	155,986 European ancestry individuals		9604824	155986
GCST90094721	Cake liking	159,518 European ancestry individuals	26,154 European, Central Asian and unknown ancestry individuals	11353280	159518
GCST90094722	F-cake/biscuits liking (derived food-liking factor)	159,522 European ancestry individuals		9609947	159522
GCST90094723	Cake icing liking	159,470 European ancestry individuals		11353280	159470
GCST90094724	Capers liking	140,886 European ancestry individuals		11353280	140886
GCST90094725	F-carbohydrate liking (derived food-liking factor)	159,523 European ancestry individuals		9614426	159523
GCST90094726	F-capsicum liking (derived food-liking factor)	157,390 European ancestry individuals		9610068	157390
GCST90094727	Cauliflower liking	159,496 European ancestry individuals		11353280	159496
GCST90094728	Cereal bar liking	155,024 European ancestry individuals		11353280	155024
GCST90094729	F-cheese liking (derived food-liking factor)	156,734 European ancestry individuals		9609993	156734
GCST90094730	Cheesecake liking	159,246 European ancestry individuals		11353280	159246
GCST90094731	Cherry liking	159,373 European ancestry individuals	26,154 European, Central Asian and unknown ancestry individuals	11353280	159373
GCST90094732	Chicken liking	158,559 European ancestry individuals		11353280	158559
GCST90094733	Chilli pepper liking	157,484 European ancestry individuals	26,154 European, Central Asian and unknown ancestry individuals	11353280	157484
GCST90094734	Chips liking	159,574 European ancestry individuals	26,154 European, Central Asian and unknown ancestry individuals	11353280	159574
GCST90094735	F-chocolate/coffee liking (derived food-liking factor)	158,905 European ancestry individuals		9614050	158905
GCST90094736	Cod liking	158,795 European ancestry individuals		11353280	158795
GCST90094737	F-coffee/alcohol liking (derived food-liking factor)	158,095 European ancestry individuals		9586905	158095
GCST90094738	Coffee difference liking	157,453 European ancestry individuals		11353280	157453
GCST90094739	Coffee max liking	159,006 European ancestry individuals		11353280	159006
GCST90094740	Coffee with sugar liking	158,219 European ancestry individuals	26,154 European, Central Asian and unknown ancestry individuals	11353280	158219
GCST90094741	Coffee without sugar liking	158,240 European ancestry individuals	26,154 European, Central Asian and unknown ancestry individuals	11353280	158240
GCST90094742	F-cooking flavour liking (derived food-liking factor)	153,323 European ancestry individuals		9609729	153323
GCST90094743	F-cooking vegetables liking (derived food-liking factor)	158,645 European ancestry individuals		9605623	158645
GCST90094744	Coriander liking	154,301 European ancestry individuals		11353280	154301
GCST90094745	Corn flake liking	159,353 European ancestry individuals	26,154 European, Central Asian and unknown ancestry individuals	11353280	159353
GCST90094746	Cream liking	159,441 European ancestry individuals		11353280	159441
GCST90094747	Crisps liking	159,554 European ancestry individuals		11353280	159554
GCST90094748	Croissant liking	158,623 European ancestry individuals		11353280	158623
GCST90094749	Cucumber liking	159,501 European ancestry individuals		11353280	159501
GCST90094750	Curry liking	159,259 European ancestry individuals		11353280	159259
GCST90094751	F-dairy liking (derived food-liking factor)	159,365 European ancestry individuals		11353280	159365
GCST90094752	Dark chocolate liking	159,469 European ancestry individuals	26,154 European, Central Asian and unknown ancestry individuals	11353280	159469
GCST90094753	F-deep fried food liking (derived food-liking factor)	158,793 European ancestry individuals		9609548	158793
GCST90094754	F-dessert liking (derived food-liking factor)	159,398 European ancestry individuals		9569208	159398
GCST90094755	Diet fizzy drinks liking	157,017 European ancestry individuals	26,154 European, Central Asian and unknown ancestry individuals	11353280	157017
GCST90094756	Dried fruit liking	159,258 European ancestry individuals		11353280	159258
GCST90094757	Eggs liking	159,447 European ancestry individuals	26,154 European, Central Asian and unknown ancestry individuals	11353280	159447
GCST90094758	Extra virgin olive oil liking	157,343 European ancestry individuals	26,154 European, Central Asian and unknown ancestry individuals	11353280	157343
GCST90094759	F-fatty/salty food liking (derived food-liking factor)	156,621 European ancestry individuals		9596713	156621
GCST90094760	F-fatty/dairy food liking (derived food-liking factor)	159,335 European ancestry individuals		9609311	159335
GCST90094761	F-fatty food liking (derived food-liking factor)	159,481 European ancestry individuals		11353280	159481
GCST90094762	F-fish liking (derived food-liking factor)	155,344 European ancestry individuals		9578548	155344
GCST90094763	Fizzy drinks liking	158,805 European ancestry individuals		11353280	158805
GCST90094764	Fried chicken liking	157,189 European ancestry individuals	26,154 European, Central Asian and unknown ancestry individuals	11353280	157189
GCST90094765	Fried fish liking	158,855 European ancestry individuals	26,154 European, Central Asian and unknown ancestry individuals	11353280	158855
GCST90094766	Fruit liking	159,418 European ancestry individuals		11353280	159418
GCST90094767	F-fruit liking (derived food-liking factor)	159,218 European ancestry individuals		9582267	159218
GCST90094768	Fruit juice liking	159,344 European ancestry individuals		9618730	159344
GCST90094769	Garlic liking	159,386 European ancestry individuals	26,154 European, Central Asian and unknown ancestry individuals	11353280	159386
GCST90094770	Gherkins liking	156,020 European ancestry individuals	26,154 European, Central Asian and unknown ancestry individuals	11353280	156020
GCST90094771	Globe artichoke liking	115,868 European ancestry individuals		11353280	115868

## Sheet: S3
Table S3. The list of 1,400 blood metabolites.
study_id	reported_trait	initial_sample_size	snp_count	N
GCST90199621	Carnitine levels	8,192 European ancestry individuals	15427953	8192
GCST90199622	Benzoate levels	7,306 European ancestry individuals	15395310	7306
GCST90199623	Maltotriose levels	4,641 European ancestry individuals	15449343	4641
GCST90199624	Hippurate levels	8,260 European ancestry individuals	15429755	8260
GCST90199625	Methionine sulfoxide levels	8,243 European ancestry individuals	15430510	8243
GCST90199626	Xanthurenate levels	7,965 European ancestry individuals	15420239	7965
GCST90199627	N-alpha-acetylornithine levels	5,606 European ancestry individuals	15291122	5606
GCST90199628	3-methylhistidine levels	8,289 European ancestry individuals	15431449	8289
GCST90199629	Glycerophosphorylcholine (GPC) levels	8,212 European ancestry individuals	15430145	8212
GCST90199630	Phenylacetate levels	7,059 European ancestry individuals	15380443	7059
GCST90199631	3-methyl-2-oxovalerate levels	8,257 European ancestry individuals	15431455	8257
GCST90199632	Tartarate levels	7,099 European ancestry individuals	15375807	7099
GCST90199633	Suberate (C8-DC) levels	6,902 European ancestry individuals	15376900	6902
GCST90199634	5-hydroxylysine levels	8,128 European ancestry individuals	15426861	8128
GCST90199635	3-phenylpropionate hydrocinnamate levels	7,925 European ancestry individuals	15416781	7925
GCST90199636	Kynurenine levels	8,244 European ancestry individuals	15430076	8244
GCST90199637	N-acetylglutamate levels	7,802 European ancestry individuals	15414233	7802
GCST90199638	Glycerol 3-phosphate levels	8,201 European ancestry individuals	15427890	8201
GCST90199639	Imidazole lactate levels	8,256 European ancestry individuals	15429719	8256
GCST90199640	4-guanidinobutanoate levels	8,144 European ancestry individuals	15428161	8144
GCST90199641	Glucuronate levels	7,988 European ancestry individuals	15421888	7988
GCST90199642	Ribitol levels	8,128 European ancestry individuals	15426294	8128
GCST90199643	Glycodeoxycholate levels	6,877 European ancestry individuals	15372558	6877
GCST90199644	Theobromine levels	8,137 European ancestry individuals	15426624	8137
GCST90199645	Quinate levels	8,200 European ancestry individuals	15429107	8200
GCST90199646	Gentisate levels	8,013 European ancestry individuals	15420848	8013
GCST90199647	Theophylline levels	7,822 European ancestry individuals	15416920	7822
GCST90199648	1,5-anhydroglucitol (1,5-ag) levels	8,139 European ancestry individuals	15427754	8139
GCST90199649	1-stearoyl-2-arachidonoyl-GPI (18:0/20:4) levels	8,134 European ancestry individuals	15425017	8134
GCST90199650	Indolelactate levels	8,233 European ancestry individuals	15429068	8233
GCST90199651	Docosahexaenoate DHA; 22:6n3 levels	8,279 European ancestry individuals	15431754	8279
GCST90199652	1-stearoyl-2-oleoyl-GPS (18:0/18:1) levels	8,055 European ancestry individuals	15422153	8055
GCST90199653	1-myristoyl-2-palmitoyl-gpc (14:0/16:0) levels	8,271 European ancestry individuals	15431251	8271
GCST90199654	Paraxanthine levels in elite athletes	7,840 European ancestry individuals	15417811	7840
GCST90199655	4-methyl-2-oxopentanoate levels	8,255 European ancestry individuals	15430745	8255
GCST90199656	3-indoxyl sulfate levels	8,242 European ancestry individuals	15430680	8242
GCST90199657	Sphingosine 1-phosphate levels	8,246 European ancestry individuals	15430743	8246
GCST90199658	Alpha-hydroxyisocaproate levels	8,250 European ancestry individuals	15430545	8250
GCST90199659	1-stearoyl-GPI (18:0) levels	8,260 European ancestry individuals	15431436	8260
GCST90199660	1,2-dipalmitoyl-gpc (16:0/16:0) levels	8,264 European ancestry individuals	15431093	8264
GCST90199661	Maleate levels	8,171 European ancestry individuals	15427980	8171
GCST90199662	Isovalerate (i5:0) levels	7,862 European ancestry individuals	15416733	7862
GCST90199663	4-acetylphenol sulfate levels	7,135 European ancestry individuals	15382806	7135
GCST90199664	Phenyllactate (PLA) levels in elite athletes	8,235 European ancestry individuals	15430234	8235
GCST90199665	N-acetylaspartate (naa) levels	8,148 European ancestry individuals	15427932	8148
GCST90199666	Palmitoylcarnitine levels (Metabolon platform)	8,256 European ancestry individuals	15430703	8256
GCST90199667	Erythritol levels in elite athletes	8,167 European ancestry individuals	15427701	8167
GCST90199668	Hexanoylcarnitine levels (Biocrates platform)	8,242 European ancestry individuals	15429420	8242
GCST90199669	Acetylcarnitine levels (Biocrates platform)	8,262 European ancestry individuals	15430904	8262
GCST90199670	Iminodiacetate (IDA) levels	8,213 European ancestry individuals	15428972	8213
GCST90199671	Cysteine s-sulfate levels	8,229 European ancestry individuals	15429338	8229
GCST90199672	Oxalate (ethanedioate) levels	8,181 European ancestry individuals	15427802	8181
GCST90199673	DHEAS levels	8,228 European ancestry individuals	15430202	8228
GCST90199674	3-hydroxymyristate levels	8,235 European ancestry individuals	15430577	8235
GCST90199675	Homoarginine levels	8,265 European ancestry individuals	15431411	8265
GCST90199676	1-oleoylglycerol (18:1) levels	8,225 European ancestry individuals	15429515	8225
GCST90199677	3-methyl-2-oxobutyrate levels	8,254 European ancestry individuals	15430708	8254
GCST90199678	Tartronate (hydroxymalonate) levels	8,125 European ancestry individuals	15424666	8125
GCST90199679	2,3-dihydroxypyridine levels	6,496 European ancestry individuals	15348665	6496
GCST90199680	3-hydroxyoctanoate levels	8,182 European ancestry individuals	15429088	8182
GCST90199681	2-hydroxyoctanoate levels	8,224 European ancestry individuals	15430073	8224
GCST90199682	Homocitrulline levels	7,998 European ancestry individuals	15423374	7998
GCST90199683	Indoleacetate levels	8,208 European ancestry individuals	15429489	8208
GCST90199684	1-linoleoylglycerol (18:2) levels	8,212 European ancestry individuals	15429326	8212
GCST90199685	2-linoleoylglycerol (18:2) levels	6,378 European ancestry individuals	15347823	6378
GCST90199686	Indolepropionate levels	8,153 European ancestry individuals	15426301	8153
GCST90199687	Threonate levels	8,151 European ancestry individuals	15426652	8151
GCST90199688	N-acetylglycine levels	8,250 European ancestry individuals	15431220	8250
GCST90199689	Glycolithocholate levels	7,158 European ancestry individuals	15388423	7158
GCST90199690	EDTA levels	8,239 European ancestry individuals	15430885	8239
GCST90199691	1-methylhistidine levels	8,226 European ancestry individuals	15430658	8226
GCST90199692	Citramalate levels	7,125 European ancestry individuals	15380674	7125
GCST90199693	3-hydroxydecanoate levels	8,239 European ancestry individuals	15430671	8239
GCST90199694	1,3-dimethylurate levels	7,444 European ancestry individuals	15400140	7444
GCST90199695	Galactonate levels	7,518 European ancestry individuals	15401807	7518
GCST90199696	Trigonelline levels	8,272 European ancestry individuals	15431117	8272
GCST90199697	Dodecanedioate levels	8,240 European ancestry individuals	15430983	8240
GCST90199698	Isobutyrylcarnitine (c4) levels	8,243 European ancestry individuals	15430355	8243
GCST90199699	3-methylxanthine levels	8,085 European ancestry individuals	15424754	8085
GCST90199700	3-hydroxylaurate levels	8,206 European ancestry individuals	15428790	8206
GCST90199701	Pyridoxate levels	8,089 European ancestry individuals	15426442	8089
GCST90199702	5-hydroxyhexanoate levels	7,097 European ancestry individuals	15379885	7097
GCST90199703	Gamma-glutamylvaline levels	8,179 European ancestry individuals	15427133	8179
GCST90199704	3-hydroxysebacate levels	7,325 European ancestry individuals	15395259	7325
GCST90199705	Propionylglycine levels	7,311 European ancestry individuals	15389974	7311
GCST90199706	Butyrylglycine levels	6,044 European ancestry individuals	15318173	6044
GCST90199707	Pro-hydroxy-pro levels	8,208 European ancestry individuals	15429393	8208
GCST90199708	Propionylcarnitine (c3) levels	8,273 European ancestry individuals	15430782	8273
GCST90199709	Adrenate (22:4n6) levels	8,279 European ancestry individuals	15431484	8279
GCST90199710	Docosatrienoate (22:3n3) levels	6,511 European ancestry individuals	15351145	6511
GCST90199711	Docosadienoate (22:2n6) levels	8,264 European ancestry individuals	15431075	8264
GCST90199712	3-carboxy-4-methyl-5-propyl-2-furanpropanoate (cmpf) levels	8,270 European ancestry individuals	15431473	8270
GCST90199713	Docosapentaenoate n3 DPA; 22:5n3 levels	8,284 European ancestry individuals	15431726	8284
GCST90199714	3-hydroxy-2-ethylpropionate levels	8,238 European ancestry individuals	15430961	8238
GCST90199715	Myristoleate (14:1n5) levels	8,255 European ancestry individuals	15430947	8255
GCST90199716	10-undecenoate (11:1n1) levels	8,243 European ancestry individuals	15430792	8243
GCST90199717	1-methyl-4-imidazoleacetate levels	8,090 European ancestry individuals	15426269	8090
GCST90199718	Sebacate (C10-DC) levels	7,926 European ancestry individuals	15418507	7926
GCST90199719	Tauro-beta-muricholate levels	4,661 European ancestry individuals	15455462	4661
GCST90199720	Octanoylcarnitine (c8) levels	8,226 European ancestry individuals	15428886	8226
GCST90199721	Stearidonate (18:4n3) levels	8,240 European ancestry individuals	15430435	8240
GCST90199722	Decanoylcarnitine (C10) levels	8,225 European ancestry individuals	15429753	8225
GCST90199723	5-dodecenoate (12:1n7) levels	8,248 European ancestry individuals	15430644	8248
GCST90199724	N-acetylisoleucine levels	7,223 European ancestry individuals	15387915	7223
GCST90199725	Campesterol levels	5,300 European ancestry individuals	15266412	5300
GCST90199726	N-acetylthreonine levels	8,223 European ancestry individuals	15429508	8223
GCST90199727	1-oleoyl-GPC (18:1) levels	8,257 European ancestry individuals	15431353	8257
GCST90199728	10-nonadecenoate (19:1n9) levels	8,277 European ancestry individuals	15431871	8277
GCST90199729	Piperine levels	8,155 European ancestry individuals	15427074	8155
GCST90199730	Carnitine C14 levels	8,241 European ancestry individuals	15430473	8241
GCST90199731	10-heptadecenoate (17:1n7) levels	8,282 European ancestry individuals	15431756	8282
GCST90199732	1-stearoyl-gpc (18:0) levels	8,240 European ancestry individuals	15430765	8240
GCST90199733	1-palmitoyl-GPC (16:0) levels	8,232 European ancestry individuals	15430245	8232
GCST90199734	Hyocholate levels	5,782 European ancestry individuals	15307258	5782
GCST90199735	N-acetylhistidine levels	7,054 European ancestry individuals	15378724	7054
GCST90199736	Alpha-hydroxyisovalerate levels	8,208 European ancestry individuals	15429530	8208
GCST90199737	N-acetylproline levels	7,100 European ancestry individuals	15377687	7100
GCST90199738	Stachydrine levels	8,297 European ancestry individuals	15432365	8297
GCST90199739	Salicyluric glucuronide levels	5,190 European ancestry individuals	15246649	5190
GCST90199740	P-cresol sulfate levels	8,183 European ancestry individuals	15426685	8183
GCST90199741	Gamma-glutamylglycine levels	8,263 European ancestry individuals	15431301	8263
GCST90199742	1-linoleoyl-gpc (18:2) levels	8,262 European ancestry individuals	15431252	8262
GCST90199743	Stearoylcarnitine levels	8,133 European ancestry individuals	15425275	8133
GCST90199744	Eicosenoate (20:1) levels	8,277 European ancestry individuals	15431781	8277
GCST90199745	Aconitate [cis or trans] levels	8,262 European ancestry individuals	15431438	8262
GCST90199746	Erythronate levels	8,198 European ancestry individuals	15430299	8198
GCST90199747	Isovalerylcarnitine (C5) levels	8,266 European ancestry individuals	15430948	8266
GCST90199748	Linolenate [alpha or gamma; (18:3n3 or 6)] levels	8,257 European ancestry individuals	15430765	8257
GCST90199749	Gamma-glutamylthreonine levels	8,231 European ancestry individuals	15429697	8231
GCST90199750	Laurylcarnitine levels	8,241 European ancestry individuals	15430538	8241
GCST90199751	Gamma-glutamylmethionine levels	8,237 European ancestry individuals	15430690	8237
GCST90199752	Epiandrosterone sulfate levels	8,174 European ancestry individuals	15427681	8174
GCST90199753	Gamma-glutamyltryptophan levels	7,902 European ancestry individuals	15418954	7902
GCST90199754	7-methylxanthine levels	8,019 European ancestry individuals	15423257	8019
GCST90199755	3,7-dimethylurate levels	6,894 European ancestry individuals	15365213	6894
GCST90199756	1,7-dimethyluric acid levels	7,950 European ancestry individuals	15421417	7950
GCST90199757	1,3,7-trimethylurate levels	7,446 European ancestry individuals	15397812	7446
GCST90199758	N4-acetylcytidine levels	7,425 European ancestry individuals	15398992	7425
GCST90199759	Indolebutyrate levels	4,423 European ancestry individuals	15434144	4423
GCST90199760	5-acetylamino-6-amino-3-methyluracil levels	8,006 European ancestry individuals	15422816	8006
GCST90199761	N1-methylinosine levels	8,147 European ancestry individuals	15425100	8147
GCST90199762	N6-carbamoylthreonyladenosine levels	8,176 European ancestry individuals	15429298	8176
GCST90199763	1-methylxanthine levels	7,959 European ancestry individuals	15419806	7959
GCST90199764	N2,n2-dimethylguanosine levels	8,210 European ancestry individuals	15429417	8210
GCST90199765	4-hydroxyhippurate levels	8,259 European ancestry individuals	15431248	8259
GCST90199766	3-(3-amino-3-carboxypropyl)uridine levels	7,679 European ancestry individuals	15408525	7679
GCST90199767	5,6-dihydrouridine levels	8,210 European ancestry individuals	15430360	8210
GCST90199768	Phenylacetylglutamine levels	8,251 European ancestry individuals	15430100	8251
GCST90199769	3-hydroxydodecanedioate levels	7,168 European ancestry individuals	15386702	7168
GCST90199770	1-arachidonylglycerol (20:4) levels	7,650 European ancestry individuals	15405138	7650
GCST90199771	7-methylguanine levels	8,239 European ancestry individuals	15431182	8239
GCST90199772	1-stearoyl-GPE (18:0) levels	8,270 European ancestry individuals	15431209	8270
GCST90199773	Phenol sulfate levels	8,249 European ancestry individuals	15431288	8249
GCST90199774	Oleoylcarnitine levels	8,260 European ancestry individuals	15430785	8260
GCST90199775	Gamma-glutamylisoleucine levels	8,267 European ancestry individuals	15431848	8267
GCST90199776	Malonylcarnitine levels	5,822 European ancestry individuals	15307020	5822
GCST90199777	1-palmitoleoyl-GPC (16:1) levels	8,227 European ancestry individuals	15430107	8227
GCST90199778	N-methyl-2-pyridone-5-carboxamide levels	8,177 European ancestry individuals	15429353	8177
GCST90199779	Gamma-glutamyl-2-aminobutyrate levels	7,826 European ancestry individuals	15415623	7826
GCST90199780	1-stearoyl-GPG (18:0) levels	6,806 European ancestry individuals	15369548	6806
GCST90199781	Hexanoylglycine levels	6,015 European ancestry individuals	15320808	6015
GCST90199782	Glutamine degradant levels	8,293 European ancestry individuals	15432089	8293
GCST90199783	5-methyluridine (ribothymidine) levels	8,168 European ancestry individuals	15425756	8168
GCST90199784	Cysteine-glutathione disulfide levels	7,812 European ancestry individuals	15412400	7812
GCST90199785	Isovalerylglycine levels	7,100 European ancestry individuals	15377875	7100
GCST90199786	2-hydroxy-3-methylvalerate levels	8,246 European ancestry individuals	15430196	8246
GCST90199787	Homostachydrine levels	8,248 European ancestry individuals	15430710	8248
GCST90199788	1-arachidonoyl-gpc (20:4n6) levels	8,267 European ancestry individuals	15431209	8267
GCST90199789	2-palmitoyl-GPC (16:0) levels	8,249 European ancestry individuals	15429100	8249
GCST90199790	2-palmitoleoyl-GPC (16:1) levels	6,697 European ancestry individuals	15368612	6697
GCST90199791	1-arachidonoyl-GPE (20:4n6) levels	8,270 European ancestry individuals	15431214	8270
GCST90199792	1-palmitoyl-GPE (16:0) levels	8,276 European ancestry individuals	15431695	8276
GCST90199793	1-linoleoyl-GPE (18:2) levels	8,279 European ancestry individuals	15431550	8279
GCST90199794	1-oleoyl-GPE (18:1) levels	8,283 European ancestry individuals	15431821	8283
GCST90199795	2-hydroxypalmitate levels	8,247 European ancestry individuals	15429034	8247
GCST90199796	Docosapentaenoate (n6 DPA; 22:5n6) levels	7,540 European ancestry individuals	15396940	7540
GCST90199797	Gulonate levels	7,731 European ancestry individuals	15408876	7731
GCST90199798	Isobutyrylglycine levels	7,465 European ancestry individuals	15394379	7465
GCST90199799	Glutarylcarnitine (c5-dc) levels	8,238 European ancestry individuals	15430922	8238
GCST90199800	Carnitine C5:1 levels	8,097 European ancestry individuals	15425180	8097
GCST90199801	Hydroquinone sulfate levels	7,682 European ancestry individuals	15406574	7682
GCST90199802	Beta-hydroxyisovaleroylcarnitine levels	8,232 European ancestry individuals	15429018	8232
GCST90199803	Catechol sulfate levels	8,242 European ancestry individuals	15430757	8242
GCST90199804	7-alpha-hydroxy-3-oxo-4-cholestenoate (7-hoca) levels	8,236 European ancestry individuals	15429851	8236
GCST90199805	Octadecanedioate levels	8,223 European ancestry individuals	15429412	8223
GCST90199806	Tetradecanedioate (C14-DC) levels	8,268 European ancestry individuals	15431625	8268
GCST90199807	Hexadecanedioate (C16-DC) levels	8,260 European ancestry individuals	15431581	8260
GCST90199808	Glycerophosphoethanolamine levels	8,231 European ancestry individuals	15430230	8231
GCST90199809	Taurolithocholate 3-sulfate levels	8,124 European ancestry individuals	15426475	8124
GCST90199810	1-palmitoyl-GPI (16:0) levels	8,246 European ancestry individuals	15429953	8246
GCST90199811	Glycolithocholate sulfate levels	8,165 European ancestry individuals	15427926	8165
GCST90199812	3-(3-hydroxyphenyl)propionate levels	7,304 European ancestry individuals	15393079	7304
GCST90199813	Deoxycarnitine levels	8,271 European ancestry individuals	15431333	8271
GCST90199814	Alpha-hydroxycaproate levels	5,169 European ancestry individuals	15254609	5169
GCST90199815	1-ribosyl-imidazoleacetate levels	8,205 European ancestry individuals	15428278	8205
GCST90199816	3,4-dihydroxybutyrate levels	8,142 European ancestry individuals	15426237	8142
GCST90199817	Indoleacetylglutamine levels	6,161 European ancestry individuals	15333169	6161
GCST90199818	Mannitol/sorbitol levels	8,211 European ancestry individuals	15429432	8211
GCST90199819	Tryptophan betaine levels	8,216 European ancestry individuals	15429826	8216
GCST90199820	Dihomo-linolenate (20:3n3 or n6) levels	8,273 European ancestry individuals	15431551	8273
GCST90199821	1-linoleoyl-GPI (18:2) levels	8,268 European ancestry individuals	15431346	8268
GCST90199822	1-oleoyl-GPI (18:1) levels	8,252 European ancestry individuals	15430412	8252
GCST90199823	O-cresol sulfate levels	7,315 European ancestry individuals	15394885	7315
GCST90199824	4-vinylphenol sulfate levels	8,280 European ancestry individuals	15431687	8280
GCST90199825	Pyrraline levels	7,920 European ancestry individuals	15418168	7920
GCST90199826	N6-acetyllysine levels	8,242 European ancestry individuals	15430891	8242
GCST90199827	Thymol sulfate levels	8,063 European ancestry individuals	15425707	8063
GCST90199828	N-acetylserine levels	8,217 European ancestry individuals	15429926	8217
GCST90199829	3-methyladipate levels	6,958 European ancestry individuals	15370715	6958
GCST90199830	4-ethylphenylsulfate levels	8,139 European ancestry individuals	15426298	8139
GCST90199831	1-stearoyl-2-oleoyl-GPE (18:0/18:1) levels	8,273 European ancestry individuals	15430613	8273
GCST90199832	Dimethylarginine (sdma + adma) levels	8,233 European ancestry individuals	15430885	8233
GCST90199833	Hexanoylglutamine levels	8,128 European ancestry individuals	15425917	8128
GCST90199834	Gamma-glutamylalanine levels	7,518 European ancestry individuals	15403446	7518
GCST90199835	5alpha-androstan-3beta,17beta-diol disulfate levels	8,199 European ancestry individuals	15429186	8199
GCST90199836	N-methylproline levels	8,299 European ancestry individuals	15432359	8299
GCST90199837	Carotenoid levels (cryptoxanthin)	8,226 European ancestry individuals	15430545	8226
GCST90199838	5alpha-pregnan-3beta,20alpha-diol disulfate levels	8,130 European ancestry individuals	15426253	8130
GCST90199839	Taurocholenate sulfate levels	8,249 European ancestry individuals	15430558	8249
GCST90199840	Pregnenediol disulfate (C21H34O8S2) levels	8,245 European ancestry individuals	15430325	8245
GCST90199841	Glycocholenate sulfate levels	8,250 European ancestry individuals	15431008	8250
GCST90199842	Androstenediol (3beta,17beta) disulfate (1) levels	8,222 European ancestry individuals	15429865	8222
GCST90199843	Chiro-inositol levels	4,429 European ancestry individuals	15438875	4429
GCST90199844	1-palmitoyl-2-linoleoyl-GPE (16:0/18:2) levels	8,266 European ancestry individuals	15431047	8266
GCST90199845	Sphinganine-1-phosphate levels	8,126 European ancestry individuals	15426841	8126
GCST90199846	Glycosyl-N-stearoyl-sphingosine (d18:1/18:0) levels	8,233 European ancestry individuals	15430876	8233
GCST90199847	4-allylphenol sulfate levels	8,240 European ancestry individuals	15430706	8240
GCST90199848	Succinylcarnitine levels	8,212 European ancestry individuals	15429213	8212
GCST90199849	21-hydroxypregnenolone disulfate levels	8,132 European ancestry individuals	15427123	8132
GCST90199850	5alpha-androstan-3alpha,17alpha-diol monosulfate levels	5,524 European ancestry individuals	15287918	5524
GCST90199851	Androstenediol (3beta,17beta) disulfate (2) levels	8,205 European ancestry individuals	15429506	8205
GCST90199852	5alpha-androstan-3beta,17alpha-diol disulfate levels	7,103 European ancestry individuals	15382959	7103
GCST90199853	5alpha-pregnan-3beta,20beta-diol monosulfate (1) levels	7,772 European ancestry individuals	15411349	7772
GCST90199854	5alpha-pregnan-3beta,20alpha-diol monosulfate (2) levels	8,028 European ancestry individuals	15421968	8028
GCST90199855	5alpha-androstan-3beta,17beta-diol monosulfate (2) levels	7,066 European ancestry individuals	15381870	7066
GCST90199856	Androstenediol (3alpha, 17alpha) monosulfate (3) levels	8,192 European ancestry individuals	15427785	8192
GCST90199857	5alpha-pregnan-diol disulfate levels	4,110 European ancestry individuals	15414471	4110
GCST90199858	5alpha-androstan-3alpha,17beta-diol monosulfate (1) levels	7,608 European ancestry individuals	15403280	7608
GCST90199859	5alpha-androstan-3alpha,17beta-diol disulfate levels	5,082 European ancestry individuals	15262122	5082
GCST90199860	Andro steroid monosulfate C19H28O6S (1) levels	7,415 European ancestry individuals	15400078	7415
GCST90199861	Pregnenediol sulfate (C21H34O5S) levels	8,260 European ancestry individuals	15431064	8260
GCST90199862	4-hydroxycoumarin levels	6,944 European ancestry individuals	15374017	6944
GCST90199863	16a-hydroxy DHEA 3-sulfate levels	8,236 European ancestry individuals	15430452	8236
GCST90199864	Gamma-CEHC levels	8,258 European ancestry individuals	15431258	8258
GCST90199865	2-hydroxyglutarate levels	7,769 European ancestry individuals	15410641	7769
GCST90199866	N-acetyl-beta-alanine levels	8,231 European ancestry individuals	15429802	8231
GCST90199867	Tridecenedioate (C13:1-DC) levels	8,231 European ancestry individuals	15430032	8231
GCST90199868	N-acetyl-3-methylhistidine levels	7,018 European ancestry individuals	15375592	7018
GCST90199869	2-hydroxyhippurate levels	8,241 European ancestry individuals	15430548	8241
GCST90199870	4-cholesten-3-one levels	6,990 European ancestry individuals	15371286	6990
GCST90199871	Androstenediol (3beta,17beta) monosulfate (2) levels	7,811 European ancestry individuals	15413054	7811
GCST90199872	Androstenediol (3beta,17beta) monosulfate (1) levels	8,229 European ancestry individuals	15430268	8229
GCST90199873	Pregnenolone sulfate levels	7,772 European ancestry individuals	15413931	7772
GCST90199874	S-methylmethionine levels	6,674 European ancestry individuals	15364965	6674
GCST90199875	13-HODE + 9-HODE levels	8,207 European ancestry individuals	15428910	8207
GCST90199876	Palmitoyl sphingomyelin (d18:1/16:0) levels	8,269 European ancestry individuals	15431031	8269
GCST90199877	Indole-3-carboxylate levels	4,989 European ancestry individuals	15470849	4989
GCST90199878	Sphingomyelin (d18:1/18:1, d18:2/18:0) levels	8,267 European ancestry individuals	15431499	8267
GCST90199879	Ergothioneine levels	8,210 European ancestry individuals	15429529	8210
GCST90199880	Cis-4-decenoylcarnitine (C10:1) levels	8,239 European ancestry individuals	15429223	8239
GCST90199881	5-(galactosylhydroxy)-L-lysine levels	6,898 European ancestry individuals	15373827	6898
GCST90199882	2s,3R-dihydroxybutyrate levels	8,252 European ancestry individuals	15430874	8252
GCST90199883	Cysteinylglycine disulfide levels	8,216 European ancestry individuals	15430163	8216
GCST90199884	2,3-dihydroxyisovalerate levels	8,268 European ancestry individuals	15431341	8268
GCST90199885	Alpha-ketoglutaramate levels	8,210 European ancestry individuals	15428556	8210
GCST90199886	3-methylglutaconate levels	8,197 European ancestry individuals	15429664	8197
GCST90199887	(16 or 17)-methylstearate (a19:0 or i19:0) levels	8,239 European ancestry individuals	15429669	8239
GCST90199888	Cinnamoylglycine levels	7,824 European ancestry individuals	15412918	7824
GCST90199889	2R,3R-dihydroxybutyrate levels	8,223 European ancestry individuals	15428972	8223
GCST90199890	4-hydroxyglutamate levels	7,226 European ancestry individuals	15386294	7226
GCST90199891	S-methylcysteine levels	8,239 European ancestry individuals	15430622	8239
GCST90199892	Isoursodeoxycholate levels	8,234 European ancestry individuals	15429765	8234
GCST90199893	Cis-4-decenoate (10:1n6) levels	8,173 European ancestry individuals	15425854	8173
GCST90199894	4-oxo-retinoic acid levels	7,514 European ancestry individuals	15398514	7514
GCST90199895	1-lignoceroyl-GPC (24:0) levels	8,208 European ancestry individuals	15429351	8208
GCST90199896	Sulfate levels	8,230 European ancestry individuals	15430459	8230
GCST90199897	4-hydroxy-2-oxoglutaric acid levels	7,919 European ancestry individuals	15419695	7919
GCST90199898	Glycoursodeoxycholate levels	8,252 European ancestry individuals	15431087	8252
GCST90199899	1-(1-enyl-palmitoyl)-GPC (p-16:0) levels	8,170 European ancestry individuals	15428441	8170
GCST90199900	Argininate levels	8,226 European ancestry individuals	15429013	8226
GCST90199901	1-methyl-5-imidazoleacetate levels	8,171 European ancestry individuals	15427541	8171
GCST90199902	Hydantoin-5-propionate levels	8,164 European ancestry individuals	15427189	8164
GCST90199903	2-oxoarginine levels	8,223 European ancestry individuals	15429542	8223
GCST90199904	Pantoate levels	7,662 European ancestry individuals	15405454	7662
GCST90199905	Formiminoglutamate levels	8,175 European ancestry individuals	15429104	8175
GCST90199906	1-(1-enyl-palmitoyl)-GPE (p-16:0) levels	8,227 European ancestry individuals	15429960	8227
GCST90199907	S-methylcysteine sulfoxide levels	8,255 European ancestry individuals	15431132	8255
GCST90199908	2-o-methylascorbic acid levels	8,219 European ancestry individuals	15429532	8219
GCST90199909	Eicosanedioate (C20-DC) levels	8,258 European ancestry individuals	15431658	8258
GCST90199910	1-(1-enyl-stearoyl)-GPE (p-18:0) levels	8,249 European ancestry individuals	15430683	8249
GCST90199911	Beta-citrylglutamate levels	8,226 European ancestry individuals	15428418	8226
GCST90199912	N-oleoyltaurine levels	7,375 European ancestry individuals	15399662	7375
GCST90199913	Docosadioate (C22-DC) levels	8,225 European ancestry individuals	15430526	8225
GCST90199914	Oleoyl-linoleoyl-glycerol (18:1/18:2) [2] levels	8,069 European ancestry individuals	15421754	8069
GCST90199915	Imidazole propionate levels	7,776 European ancestry individuals	15411851	7776
GCST90199916	Carnitine C18:2 levels	8,268 European ancestry individuals	15431421	8268
GCST90199917	Pregnanediol-3-glucuronide levels	7,905 European ancestry individuals	15417781	7905
GCST90199918	Carboxyethyl-gaba levels	8,090 European ancestry individuals	15425127	8090
GCST90199919	Alliin levels	6,517 European ancestry individuals	15353233	6517
GCST90199920	Trimethylamine n-oxide levels	8,218 European ancestry individuals	15430398	8218
GCST90199921	Dihydroferulate levels	6,398 European ancestry individuals	15341969	6398
GCST90199922	Prolylglycine levels	7,907 European ancestry individuals	15418917	7907
GCST90199923	N-palmitoylglycine levels	8,236 European ancestry individuals	15428633	8236
GCST90199924	N-methyltaurine levels	5,440 European ancestry individuals	15275322	5440
GCST90199925	Succinimide levels	5,865 European ancestry individuals	15305762	5865
GCST90199926	N-acetylcarnosine levels	8,233 European ancestry individuals	15430258	8233
GCST90199927	Histidine betaine (hercynine) levels	7,518 European ancestry individuals	15401295	7518
GCST90199928	2-stearoyl-GPE (18:0) levels	8,073 European ancestry individuals	15425599	8073
GCST90199929	Margaroylcarnitine (C17) levels	8,112 European ancestry individuals	15424671	8112
GCST90199930	(R)-3-hydroxybutyrylcarnitine levels	7,787 European ancestry individuals	15412386	7787
GCST90199931	Lanthionine levels	7,760 European ancestry individuals	15411249	7760
GCST90199932	Mannonate levels	8,166 European ancestry individuals	15426658	8166
GCST90199933	3b-hydroxy-5-cholenoic acid levels	6,846 European ancestry individuals	15371635	6846
GCST90199934	2-hydroxydecanoate levels	8,267 European ancestry individuals	15431674	8267
GCST90199935	Glycohyocholate levels	7,095 European ancestry individuals	15388247	7095
GCST90199936	3-methyl catechol sulfate (2) levels	6,320 European ancestry individuals	15330990	6320
GCST90199937	2-aminooctanoate levels	8,178 European ancestry individuals	15428576	8178
GCST90199938	3-methyl catechol sulfate (1) levels	8,233 European ancestry individuals	15428063	8233
GCST90199939	4-methylcatechol sulfate levels	8,229 European ancestry individuals	15429970	8229
GCST90199940	Guaiacol sulfate levels	8,262 European ancestry individuals	15431355	8262
GCST90199941	Gamma-CEHC glucuronide levels	6,305 European ancestry individuals	15336085	6305
GCST90199942	Dimethyl sulfone levels	7,905 European ancestry individuals	15417516	7905
GCST90199943	2-piperidinone levels	8,225 European ancestry individuals	15429002	8225
GCST90199944	Indolin-2-one levels	7,027 European ancestry individuals	15380453	7027
GCST90199945	Sphingomyelin (d18:1/14:0, d16:1/16:0) levels	8,254 European ancestry individuals	15430478	8254
GCST90199946	3-acetylphenol sulfate levels	6,897 European ancestry individuals	15375123	6897
GCST90199947	Sphingomyelin (d18:2/16:0, d18:1/16:1) levels	8,272 European ancestry individuals	15431683	8272
GCST90199948	S-allylcysteine levels	6,857 European ancestry individuals	15375281	6857
GCST90199949	6-oxopiperidine-2-carboxylate levels	8,032 European ancestry individuals	15421411	8032
GCST90199950	2-aminophenol sulfate levels	8,264 European ancestry individuals	15430816	8264
GCST90199951	N-acetylalliin levels	5,432 European ancestry individuals	15277052	5432
GCST90199952	2-aminoheptanoate levels	8,238 European ancestry individuals	15431100	8238
GCST90199953	3-methoxytyramine sulfate levels	5,419 European ancestry individuals	15273345	5419
GCST90199954	N2,N5-diacetylornithine levels	7,596 European ancestry individuals	15404884	7596
GCST90199955	Ferulic acid 4-sulfate levels	7,332 European ancestry individuals	15394111	7332
GCST90199956	1H-indole-7-acetic acid levels	5,986 European ancestry individuals	15307250	5986
GCST90199957	3-(3-hydroxyphenyl)propionate sulfate levels	5,773 European ancestry individuals	15309763	5773
GCST90199958	1-linolenoyl-GPC (18:3) levels	8,261 European ancestry individuals	15431054	8261
GCST90199959	O-sulfo-l-tyrosine levels	8,229 European ancestry individuals	15430195	8229
GCST90199960	N-formylanthranilic acid levels	7,534 European ancestry individuals	15399447	7534
GCST90199961	Methionine sulfone levels	8,254 European ancestry individuals	15431252	8254
GCST90199962	Acisoga levels	7,489 European ancestry individuals	15404915	7489
GCST90199963	17alpha-hydroxypregnanolone glucuronide levels	5,582 European ancestry individuals	15290772	5582
GCST90199964	Etiocholanolone glucuronide levels	7,821 European ancestry individuals	15414026	7821
GCST90199965	Fructosyllysine levels	8,238 European ancestry individuals	15431064	8238
GCST90199966	1-(1-enyl-oleoyl)-GPE (p-18:1) levels	8,157 European ancestry individuals	15427549	8157
GCST90199967	N-acetyltaurine levels	8,160 European ancestry individuals	15427429	8160
GCST90199968	1-palmitoyl-GPG (16:0) levels	7,708 European ancestry individuals	15409398	7708
GCST90199969	1-oleoyl-GPG (18:1) levels	6,990 European ancestry individuals	15375966	6990
GCST90199970	Octadecenedioylcarnitine (C18:1-DC) levels	8,245 European ancestry individuals	15430827	8245
GCST90199971	3-methylglutarylcarnitine (2) levels	8,220 European ancestry individuals	15430292	8220
GCST90199972	Sphingomyelin (d18:1/24:1, d18:2/24:0) levels	8,267 European ancestry individuals	15431708	8267
GCST90199973	Methyl glucopyranoside (alpha + beta) levels	7,973 European ancestry individuals	15418296	7973
GCST90199974	9-hydroxystearate levels	7,474 European ancestry individuals	15401244	7474
GCST90199975	Sphingomyelin (d18:2/14:0, d18:1/14:1) levels	8,278 European ancestry individuals	15430038	8278
GCST90199976	1-dihomo-linolenylglycerol (20:3) levels	6,470 European ancestry individuals	15353404	6470
GCST90199977	4-hydroxychlorothalonil levels	8,216 European ancestry individuals	15430251	8216
GCST90199978	Vanillactate levels	7,935 European ancestry individuals	15419383	7935
GCST90199979	Carnitine C14:1 levels	8,257 European ancestry individuals	15431078	8257
GCST90199980	N-formylphenylalanine levels	7,229 European ancestry individuals	15387736	7229
GCST90199981	2-acetamidophenol sulfate levels	6,984 European ancestry individuals	15377656	6984
GCST90199982	4-vinylguaiacol sulfate levels	7,592 European ancestry individuals	15405634	7592
GCST90199983	5alpha-androstan-3alpha,17beta-diol monosulfate (2) levels	5,920 European ancestry individuals	15317561	5920
GCST90199984	Vanillic alcohol sulfate levels	5,076 European ancestry individuals	15243539	5076
GCST90199985	Methyl-4-hydroxybenzoate sulfate levels	8,285 European ancestry individuals	15431843	8285
GCST90199986	Eugenol sulfate levels	7,063 European ancestry individuals	15381589	7063
GCST90199987	2-methoxyresorcinol sulfate levels	5,897 European ancestry individuals	15304257	5897
GCST90199988	Tyramine O-sulfate levels	7,254 European ancestry individuals	15392599	7254
GCST90199989	4-methylguaiacol sulfate levels	7,141 European ancestry individuals	15383146	7141
GCST90199990	3-hydroxypyridine sulfate levels	8,270 European ancestry individuals	15429916	8270
GCST90199991	Arabonate/xylonate levels	8,211 European ancestry individuals	15428906	8211
GCST90199992	Octadecanedioylcarnitine (C18-DC) levels	8,049 European ancestry individuals	15419517	8049
GCST90199993	Phenylacetylcarnitine levels	8,127 European ancestry individuals	15427459	8127
GCST90199994	Ethylparaben sulfate levels	6,408 European ancestry individuals	15351954	6408
GCST90199995	Sphingomyelin (d18:1/20:2, d18:2/20:1, d16:1/22:2) levels	8,124 European ancestry individuals	15424003	8124
GCST90199996	Sphingomyelin (d18:1/20:1, d18:2/20:0) levels	8,255 European ancestry individuals	15430900	8255
GCST90199997	Behenoyl sphingomyelin (d18:1/22:0) levels	8,260 European ancestry individuals	15431366	8260
GCST90199998	Propyl 4-hydroxybenzoate sulfate levels	7,855 European ancestry individuals	15416003	7855
GCST90199999	4-methoxyphenol sulfate levels	7,500 European ancestry individuals	15396109	7500
GCST90200000	Umbelliferone sulfate levels	5,598 European ancestry individuals	15287543	5598
GCST90200001	Sphingomyelin (d18:1/20:0, d16:1/22:0) levels	8,257 European ancestry individuals	15431025	8257
GCST90200002	6-hydroxyindole sulfate levels	8,229 European ancestry individuals	15430483	8229
GCST90200003	P-cresol glucuronide levels	7,969 European ancestry individuals	15418417	7969
GCST90200004	N-carbamoylalanine levels	7,315 European ancestry individuals	15394286	7315
GCST90200005	Citraconate/glutaconate levels	8,263 European ancestry individuals	15431001	8263
GCST90200006	1,2,3-benzenetriol sulfate (2) levels	7,484 European ancestry individuals	15402971	7484
GCST90200007	3-methoxycatechol sulfate (2) levels	7,286 European ancestry individuals	15388009	7286
GCST90200008	C-glycosyltryptophan levels	8,204 European ancestry individuals	15429210	8204
GCST90200009	3-methoxycatechol sulfate (1) levels	8,194 European ancestry individuals	15428582	8194
GCST90200010	Sphingomyelin (d18:1/22:1, d18:2/22:0, d16:1/24:1) levels	8,246 European ancestry individuals	15430938	8246
GCST90200011	Arabitol/xylitol levels	8,219 European ancestry individuals	15430375	8219
GCST90200012	3-hydroxyhexanoate levels	8,268 European ancestry individuals	15431449	8268
GCST90200013	Sphingomyelin (d18:1/22:2, d18:2/22:1, d16:1/24:2) levels	8,267 European ancestry individuals	15429958	8267
GCST90200014	3beta-hydroxy-5-cholestenoate levels	8,259 European ancestry individuals	15430844	8259
GCST90200015	N-acetylkynurenine (2) levels	6,193 European ancestry individuals	15336781	6193
GCST90200016	Dopamine 4-sulfate levels	6,888 European ancestry individuals	15369218	6888
GCST90200017	Sphingomyelin (d17:1/16:0, d18:1/15:0, d16:1/17:0) levels	8,261 European ancestry individuals	15431258	8261
GCST90200018	Adipoylcarnitine (C6-DC) levels	8,216 European ancestry individuals	15429676	8216
GCST90200019	Dopamine 3-o-sulfate levels	8,252 European ancestry individuals	15430594	8252
GCST90200020	Lignoceroyl sphingomyelin (d18:1/24:0) levels	8,250 European ancestry individuals	15430515	8250
GCST90200021	N-acetylglucosamine/n-acetylgalactosamine levels	7,940 European ancestry individuals	15418535	7940
GCST90200022	Glycochenodeoxycholate 3-sulfate levels	8,123 European ancestry individuals	15426716	8123
GCST90200023	Trans 3,4-methyleneheptanoate levels	7,104 European ancestry individuals	15377766	7104
GCST90200024	Taurodeoxycholic acid 3-sulfate levels	7,333 European ancestry individuals	15392995	7333
GCST90200025	Phenol glucuronide levels	4,466 European ancestry individuals	15440006	4466
GCST90200026	Glycodeoxycholate 3-sulfate levels	8,066 European ancestry individuals	15424550	8066
GCST90200027	4-hydroxyphenylacetoylcarnitine levels	7,523 European ancestry individuals	15401033	7523
GCST90200028	1-stearoyl-2-oleoyl-gpc (18:0/18:1) levels	8,257 European ancestry individuals	15431210	8257
GCST90200029	Linoleoyl ethanolamide levels	7,214 European ancestry individuals	15387034	7214
GCST90200030	1,2-dilinoleoyl-GPC (18:2/18:2) levels	8,227 European ancestry individuals	15429706	8227
GCST90200031	Nonanoylcarnitine (C9) levels	7,669 European ancestry individuals	15404847	7669
GCST90200032	2-hydroxybutyrate/2-hydroxyisobutyrate levels	8,215 European ancestry individuals	15429552	8215
GCST90200033	Sphingomyelin (d18:2/23:0, d18:1/23:1, d17:1/24:1) levels	8,272 European ancestry individuals	15431560	8272
GCST90200034	Tricosanoyl sphingomyelin (d18:1/23:0) levels	8,257 European ancestry individuals	15431194	8257
GCST90200035	Palmitoyl dihydrosphingomyelin (d18:0/16:0) levels	8,269 European ancestry individuals	15431483	8269
GCST90200036	1-palmitoleoylglycerol (16:1) levels	6,432 European ancestry individuals	15349947	6432
GCST90200037	1-stearoyl-2-linoleoyl-gpc (18:0/18:2) levels	8,231 European ancestry individuals	15430318	8231
GCST90200038	1-palmitoyl-2-palmitoleoyl-gpc (16:0/16:1) levels	8,276 European ancestry individuals	15431403	8276
GCST90200039	1-stearoyl-2-linoleoyl-GPE (18:0/18:2) levels	8,241 European ancestry individuals	15429878	8241
GCST90200040	Sphingomyelin (d18:2/24:1, d18:1/24:2) levels	8,273 European ancestry individuals	15431628	8273
GCST90200041	1-palmitoyl-2-stearoyl-gpc (16:0/18:0) levels	8,271 European ancestry individuals	15431169	8271
GCST90200042	Oleate/vaccenate (18:1) levels	8,230 European ancestry individuals	15430410	8230
GCST90200043	1-palmitoyl-2-docosahexaenoyl-gpc (16:0/22:6) levels	8,256 European ancestry individuals	15431316	8256
GCST90200044	1-(1-enyl-stearoyl)-2-oleoyl-GPE (p-18:0/18:1) levels	8,258 European ancestry individuals	15430076	8258
GCST90200045	1-stearoyl-2-arachidonoyl-GPE (18:0/20:4) levels	8,259 European ancestry individuals	15431025	8259
GCST90200046	1-stearoyl-2-docosahexaenoyl-gpc (18:0/22:6) levels	8,257 European ancestry individuals	15431524	8257
GCST90200047	Sphingomyelin (d18:1/17:0, d17:1/18:0, d19:1/16:0) levels	8,252 European ancestry individuals	15430376	8252
GCST90200048	1-(1-enyl-palmitoyl)-2-arachidonoyl-GPE (p-16:0/20:4) levels	8,262 European ancestry individuals	15431453	8262
GCST90200049	Myristoyl dihydrosphingomyelin (d18:0/14:0) levels	8,254 European ancestry individuals	15429009	8254
GCST90200050	5-hydroxyindole sulfate levels	6,163 European ancestry individuals	15329137	6163
GCST90200051	1-palmitoyl-2-dihomo-linolenoyl-GPC (16:0/20:3n3 or 6) levels	8,230 European ancestry individuals	15430256	8230
GCST90200052	1-(1-enyl-palmitoyl)-2-arachidonoyl-gpc (p-16:0/20:4) levels	8,251 European ancestry individuals	15430672	8251
GCST90200053	Sphingomyelin (d18:1/21:0, d17:1/22:0, d16:1/23:0) levels	8,242 European ancestry individuals	15430595	8242
GCST90200054	1-palmitoyl-2-arachidonoyl-GPE (16:0/20:4) levels	8,257 European ancestry individuals	15431122	8257
GCST90200055	Lactosyl-N-palmitoyl-sphingosine (d18:1/16:0) levels	8,266 European ancestry individuals	15430303	8266
GCST90200056	Sphingomyelin (d18:0/18:0, d19:0/17:0) levels	8,274 European ancestry individuals	15431292	8274
GCST90200057	1-(1-enyl-palmitoyl)-2-oleoyl-gpc (p-16:0/18:1) levels	8,222 European ancestry individuals	15428569	8222
GCST90200058	1-(1-enyl-stearoyl)-2-arachidonoyl-GPE (p-18:0/20:4) levels	8,254 European ancestry individuals	15430980	8254
GCST90200059	Behenoyl dihydrosphingomyelin (d18:0/22:0) levels	8,275 European ancestry individuals	15430995	8275
GCST90200060	1-(1-enyl-palmitoyl)-2-linoleoyl-GPC (p-16:0/18:2) levels	8,260 European ancestry individuals	15431225	8260
GCST90200061	1-(1-enyl-palmitoyl)-2-oleoyl-GPE (p-16:0/18:1) levels	8,264 European ancestry individuals	15431701	8264
GCST90200062	1-palmitoyl-2-arachidonoyl-GPI (16:0/20:4) levels	8,057 European ancestry individuals	15422666	8057
GCST90200063	1-palmitoyl-2-docosahexaenoyl-GPE (16:0/22:6) levels	8,262 European ancestry individuals	15431281	8262
GCST90200064	N-palmitoyl-sphinganine (d18:0/16:0) levels	8,208 European ancestry individuals	15428195	8208
GCST90200065	1-stearoyl-2-docosahexaenoyl-GPE (18:0/22:6) levels	8,251 European ancestry individuals	15430237	8251
GCST90200066	Gamma-tocopherol/beta-tocopherol levels	8,231 European ancestry individuals	15430879	8231
GCST90200067	1-stearoyl-2-linoleoyl-GPI (18:0/18:2) levels	8,113 European ancestry individuals	15424629	8113
GCST90200068	1,2-dilinoleoyl-GPE (18:2/18:2) levels	6,804 European ancestry individuals	15363737	6804
GCST90200069	Phenylacetylglutamate levels	6,227 European ancestry individuals	15326869	6227
GCST90200070	1-(1-enyl-palmitoyl)-2-palmitoleoyl-GPC (P-16:0/16:1) levels	8,083 European ancestry individuals	15423320	8083
GCST90200071	Palmitoylcholine levels	8,209 European ancestry individuals	15429651	8209
GCST90200072	Thioproline levels	8,226 European ancestry individuals	15429964	8226
GCST90200073	1-linoleoyl-2-arachidonoyl-GPC (18:2/20:4n6) levels	8,063 European ancestry individuals	15424604	8063
GCST90200074	1-linoleoyl-GPG (18:2) levels	8,115 European ancestry individuals	15425683	8115
GCST90200075	1-(1-enyl-palmitoyl)-2-linoleoyl-GPE (p-16:0/18:2) levels	8,254 European ancestry individuals	15431313	8254
GCST90200076	1-(1-enyl-stearoyl)-2-linoleoyl-GPE (p-18:0/18:2) levels	8,261 European ancestry individuals	15431332	8261
GCST90200077	1-stearoyl-2-oleoyl-GPI (18:0/18:1) levels	8,111 European ancestry individuals	15423688	8111
GCST90200078	1-myristoyl-2-arachidonoyl-GPC (14:0/20:4) levels	8,264 European ancestry individuals	15431143	8264
GCST90200079	1-oleoyl-2-arachidonoyl-GPE (18:1/20:4) levels	8,121 European ancestry individuals	15426002	8121
GCST90200080	1-palmitoyl-2-oleoyl-GPI (16:0/18:1) levels	8,123 European ancestry individuals	15425447	8123
GCST90200081	1-oleoyl-2-docosahexaenoyl-GPC (18:1/22:6) levels	8,267 European ancestry individuals	15431184	8267
GCST90200082	1-oleoyl-2-linoleoyl-GPE (18:1/18:2) levels	8,205 European ancestry individuals	15428662	8205
GCST90200083	1-(1-enyl-palmitoyl)-2-palmitoyl-GPC (P-16:0/16:0) levels	8,266 European ancestry individuals	15431146	8266
GCST90200084	Oleoylcholine levels	8,120 European ancestry individuals	15424015	8120
GCST90200085	Glycosyl-N-palmitoyl-sphingosine (d18:1/16:0) levels	8,245 European ancestry individuals	15430731	8245
GCST90200086	Arachidonoylcholine levels	8,170 European ancestry individuals	15427542	8170
GCST90200087	2-methylserine levels	7,722 European ancestry individuals	15410215	7722
GCST90200088	(S)-3-hydroxybutyrylcarnitine levels	8,249 European ancestry individuals	15431309	8249
GCST90200089	Methylsuccinoylcarnitine levels	8,004 European ancestry individuals	15419240	8004
GCST90200090	Dihomo-linolenoyl-choline levels	6,954 European ancestry individuals	15372795	6954
GCST90200091	Docosahexaenoylcholine levels	7,440 European ancestry individuals	15396217	7440
GCST90200092	Glycocholate glucuronide (1) levels	4,381 European ancestry individuals	15426191	4381
GCST90200093	Caffeic acid sulfate levels	7,798 European ancestry individuals	15411818	7798
GCST90200094	Ascorbic acid 2-sulfate levels	8,089 European ancestry individuals	15424875	8089
GCST90200095	1-linoleoyl-2-linolenoyl-GPC (18:2/18:3) levels	8,188 European ancestry individuals	15428679	8188
GCST90200096	Catechol glucuronide levels	4,698 European ancestry individuals	15443742	4698
GCST90200097	Furaneol sulfate levels	5,882 European ancestry individuals	15307099	5882
GCST90200098	Ceramide (d18:1/24:1) levels	8,265 European ancestry individuals	15431242	8265
GCST90200099	N-oleoylserine levels	7,591 European ancestry individuals	15403094	7591
GCST90200100	Perfluorooctanesulfonate (PFOS) levels	8,218 European ancestry individuals	15430460	8218
GCST90200101	Pimeloylcarnitine/3-methyladipoylcarnitine (C7-DC) levels	7,837 European ancestry individuals	15413386	7837
GCST90200102	1-palmitoleoyl-2-linolenoyl-GPC (16:1/18:3) levels	7,540 European ancestry individuals	15401733	7540
GCST90200103	Linoleoyl-arachidonoyl-glycerol (18:2/20:4) [1] levels	7,731 European ancestry individuals	15406515	7731
GCST90200104	Hexadecadienoate (16:2n6) levels	8,274 European ancestry individuals	15431231	8274
GCST90200105	Glycosyl-N-behenoyl-sphingadienine (d18:2/22:0) levels	8,232 European ancestry individuals	15429546	8232
GCST90200106	4-hydroxyphenylacetylglutamine levels	7,752 European ancestry individuals	15413916	7752
GCST90200107	Gamma-glutamyl-alpha-lysine levels	8,250 European ancestry individuals	15430744	8250
GCST90200108	N-palmitoyl-sphingadienine (d18:2/16:0) levels	7,805 European ancestry individuals	15411861	7805
GCST90200109	Linoleoyl-arachidonoyl-glycerol (18:2/20:4) [2] levels	7,744 European ancestry individuals	15408090	7744
GCST90200110	Palmitoleoylcarnitine (C16:1) levels	8,263 European ancestry individuals	15431080	8263
GCST90200111	N-stearoyl-sphingadienine (d18:2/18:0) levels	7,229 European ancestry individuals	15385376	7229
GCST90200112	2,3-dihydroxy-2-methylbutyrate levels	8,018 European ancestry individuals	15420922	8018
GCST90200113	Stearoylcholine levels	7,140 European ancestry individuals	15382261	7140
GCST90200114	Glycosyl-N-tricosanoyl-sphingadienine (d18:2/23:0) levels	7,274 European ancestry individuals	15391817	7274
GCST90200115	N-palmitoyl-heptadecasphingosine (d17:1/16:0) levels	7,141 European ancestry individuals	15384116	7141
GCST90200116	Ceramide (d18:1/14:0, d16:1/16:0) levels	7,270 European ancestry individuals	15389419	7270
GCST90200117	Glycosyl-N-(2-hydroxynervonoyl)-sphingosine (d18:1/24:1(2OH)) levels	8,012 European ancestry individuals	15423184	8012
GCST90200118	Glycosyl ceramide (d18:2/24:1, d18:1/24:2) levels	8,251 European ancestry individuals	15430906	8251
GCST90200119	Glycosyl ceramide (d18:1/23:1, d17:1/24:1) levels	5,309 European ancestry individuals	15269795	5309
GCST90200120	Sphingadienine levels	4,533 European ancestry individuals	15446803	4533
GCST90200121	Ceramide (d18:1/17:0, d17:1/18:0) levels	6,073 European ancestry individuals	15328761	6073
GCST90200122	Nisinate (24:6n3) levels	4,765 European ancestry individuals	15448045	4765
GCST90200123	Sphingomyelin (d18:0/20:0, d16:0/22:0) levels	8,277 European ancestry individuals	15431391	8277
GCST90200124	Sphingomyelin (d18:2/24:2) levels	8,140 European ancestry individuals	15425672	8140
GCST90200125	Sphingomyelin (d17:2/16:0, d18:2/15:0) levels	8,264 European ancestry individuals	15431498	8264
GCST90200126	Sphingomyelin (d18:2/23:1) levels	8,267 European ancestry individuals	15431692	8267
GCST90200127	Behenoylcarnitine (C22) levels	7,368 European ancestry individuals	15390084	7368
GCST90200128	Sphingomyelin (d18:2/18:1) levels	8,253 European ancestry individuals	15431191	8253
GCST90200129	Sphingomyelin (d18:2/21:0, d16:2/23:0) levels	8,260 European ancestry individuals	15431255	8260
GCST90200130	Linoleoylcholine levels	8,193 European ancestry individuals	15426246	8193
GCST90200131	Sphingomyelin (d18:1/19:0, d19:1/18:0) levels	8,256 European ancestry individuals	15431171	8256
GCST90200132	Linolenoylcarnitine (C18:3) levels	8,195 European ancestry individuals	15427686	8195
GCST90200133	Heneicosapentaenoate (21:5n3) levels	4,827 European ancestry individuals	15452313	4827
GCST90200134	Sphingomyelin (d18:1/25:0, d19:0/24:1, d20:1/23:0, d19:1/24:0) levels	8,126 European ancestry individuals	15424672	8126
GCST90200135	Arachidoylcarnitine (C20) levels	7,682 European ancestry individuals	15405219	7682
GCST90200136	Cerotoylcarnitine (C26) levels	8,266 European ancestry individuals	15430482	8266
GCST90200137	Lignoceroylcarnitine (C24) levels	8,238 European ancestry individuals	15430566	8238
GCST90200138	Docosatrienoate (22:3n6) levels	5,398 European ancestry individuals	15275072	5398
GCST90200139	Dihomo-linolenoylcarnitine (C20:3n3 or 6) levels	8,092 European ancestry individuals	15423971	8092
GCST90200140	Carotene diol (2) levels	8,196 European ancestry individuals	15429122	8196
GCST90200141	Ethyl alpha-glucopyranoside levels	6,620 European ancestry individuals	15351808	6620
GCST90200142	Carotene diol (1) levels	8,256 European ancestry individuals	15430820	8256
GCST90200143	Nervonoylcarnitine (C24:1) levels	7,880 European ancestry individuals	15414905	7880
GCST90200144	Dihomo-linoleoylcarnitine (C20:2) levels	7,887 European ancestry individuals	15416363	7887
GCST90200145	Glycosyl ceramide (d18:1/20:0, d16:1/22:0) levels	8,259 European ancestry individuals	15431552	8259
GCST90200146	Docosahexaenoylcarnitine (C22:6) levels	6,287 European ancestry individuals	15330077	6287
GCST90200147	N,N,N-trimethyl-5-aminovalerate levels	8,214 European ancestry individuals	15429917	8214
GCST90200148	Eicosenoylcarnitine (C20:1) levels	8,145 European ancestry individuals	15425762	8145
GCST90200149	Ximenoylcarnitine (C26:1) levels	8,260 European ancestry individuals	15429967	8260
GCST90200150	Arachidonoylcarnitine (C20:4) levels	8,202 European ancestry individuals	15429683	8202
GCST90200151	5-dodecenoylcarnitine (C12:1) levels	7,899 European ancestry individuals	15419180	7899
GCST90200152	2-butenoylglycine levels	6,253 European ancestry individuals	15330859	6253
GCST90200153	(N(1) + N(8))-acetylspermidine levels	8,219 European ancestry individuals	15430447	8219
GCST90200154	Hydroxy-cmpf levels	8,254 European ancestry individuals	15430070	8254
GCST90200155	2-furoylcarnitine levels	6,448 European ancestry individuals	15344960	6448
GCST90200156	Cortolone glucuronide (1) levels	8,152 European ancestry individuals	15428140	8152
GCST90200157	Carotene diol (3) levels	7,650 European ancestry individuals	15402965	7650
GCST90200158	3-hydroxyoleoylcarnitine levels	7,532 European ancestry individuals	15401806	7532
GCST90200159	Dodecenedioate (C12:1-DC) levels	8,217 European ancestry individuals	15430050	8217
GCST90200160	Trans-2-hexenoylglycine levels	6,545 European ancestry individuals	15350543	6545
GCST90200161	2-hydroxyarachidate levels	8,170 European ancestry individuals	15428087	8170
GCST90200162	3-hydroxyphenylacetoylglutamine levels	5,371 European ancestry individuals	15273995	5371
GCST90200163	Heptenedioate (C7:1-DC) levels	8,128 European ancestry individuals	15426621	8128
GCST90200164	Hexadecenedioate (C16:1-DC) levels	8,248 European ancestry individuals	15431113	8248
GCST90200165	Octadecenedioate (C18:1-DC) levels	8,267 European ancestry individuals	15431706	8267
GCST90200166	Dihydroferulic acid sulfate levels	5,188 European ancestry individuals	15256209	5188
GCST90200167	Glutamine conjugate of C7H12O2 levels	7,881 European ancestry individuals	15417029	7881
GCST90200168	Hydroxyasparagine levels	8,206 European ancestry individuals	15430484	8206
GCST90200169	Sphingomyelin (d17:1/14:0, d16:1/15:0) levels	8,267 European ancestry individuals	15431894	8267
GCST90200170	Octadecadienedioate (C18:2-DC) levels	8,231 European ancestry individuals	15430442	8231
GCST90200171	Perfluorooctanoate (PFOA) levels	8,199 European ancestry individuals	15428812	8199
GCST90200172	3-carboxy-4-methyl-5-pentyl-2-furanpropionate (3-CMPFP) levels	8,234 European ancestry individuals	15430437	8234
GCST90200173	Glutamine conjugate of C6H10O2 (2) levels	8,233 European ancestry individuals	15430437	8233
GCST90200174	3-hydroxybutyroylglycine levels	8,171 European ancestry individuals	15428349	8171
GCST90200175	Glycine conjugate of C10H14O2 (1) levels	8,128 European ancestry individuals	15426648	8128
GCST90200176	Glutamine conjugate of C6H10O2 (1) levels	7,980 European ancestry individuals	15422529	7980
GCST90200177	N-methylhydroxyproline levels	6,902 European ancestry individuals	15371115	6902
GCST90200178	Glucuronide of C10H18O2 (7) levels	6,090 European ancestry individuals	15330067	6090
GCST90200179	Glyco-beta-muricholate levels	7,206 European ancestry individuals	15389403	7206
GCST90200180	Glucuronide of C12H22O4 (1) levels	5,831 European ancestry individuals	15298952	5831
GCST90200181	N,n,n-trimethyl-alanylproline betaine (tmap) levels	8,220 European ancestry individuals	15429732	8220
GCST90200182	Glycine conjugate of C10H12O2 levels	6,177 European ancestry individuals	15330729	6177
GCST90200183	N-acetyl-2-aminooctanoate levels	8,253 European ancestry individuals	15430099	8253
GCST90200184	3-formylindole levels	8,256 European ancestry individuals	15430066	8256
GCST90200185	Gamma-glutamylcitrulline levels	8,163 European ancestry individuals	15429219	8163
GCST90200186	8-methoxykynurenate levels	6,938 European ancestry individuals	15372256	6938
GCST90200187	Tetradecadienoate (14:2) levels	8,255 European ancestry individuals	15430740	8255
GCST90200188	3-amino-2-piperidone levels	8,237 European ancestry individuals	15430421	8237
GCST90200189	Glucuronide of piperine metabolite C17H21NO3 (3) levels	6,512 European ancestry individuals	15350454	6512
GCST90200190	Dodecadienoate (12:2) levels	8,244 European ancestry individuals	15430080	8244
GCST90200191	N-lactoyl tyrosine levels	6,389 European ancestry individuals	15345899	6389
GCST90200192	N,N-dimethylalanine levels	8,219 European ancestry individuals	15428993	8219
GCST90200193	Ethyl beta-glucopyranoside levels	8,152 European ancestry individuals	15426555	8152
GCST90200194	N-lactoyl phenylalanine levels	8,223 European ancestry individuals	15430024	8223
GCST90200195	N-acetyl-isoputreanine levels	8,236 European ancestry individuals	15430688	8236
GCST90200196	2,2'-Methylenebis(6-tert-butyl-p-cresol) levels	7,397 European ancestry individuals	15398141	7397
GCST90200197	N-lactoyl isoleucine levels	7,526 European ancestry individuals	15398773	7526
GCST90200198	2-hydroxysebacate levels	7,865 European ancestry individuals	15414601	7865
GCST90200199	Ascorbic acid 3-sulfate levels	8,186 European ancestry individuals	15427701	8186
GCST90200200	N-lactoyl valine levels	8,133 European ancestry individuals	15425982	8133
GCST90200201	6-bromotryptophan levels	8,214 European ancestry individuals	15428572	8214
GCST90200202	Delta-CEHC levels	6,233 European ancestry individuals	15337272	6233
GCST90200203	Indoleacetoylcarnitine levels	7,777 European ancestry individuals	15414860	7777
GCST90200204	N-acetyl leucine levels	7,646 European ancestry individuals	15405977	7646
GCST90200205	3-indoleglyoxylic acid levels	7,848 European ancestry individuals	15417670	7848
GCST90200206	Sulfate of piperine metabolite C18H21NO3 (1) levels	7,021 European ancestry individuals	15382653	7021
GCST90200207	Methyl vanillate sulfate levels	4,303 European ancestry individuals	15441368	4303
GCST90200208	Glucuronide of piperine metabolite C17H21NO3 (4) levels	7,833 European ancestry individuals	15416731	7833
GCST90200209	Sulfate of piperine metabolite C16H19NO3 (3) levels	7,705 European ancestry individuals	15411825	7705
GCST90200210	Sulfate of piperine metabolite C16H19NO3 (2) levels	7,950 European ancestry individuals	15420902	7950
GCST90200211	3-hydroxypyridine glucuronide levels	5,882 European ancestry individuals	15303944	5882
GCST90200212	Glucuronide of piperine metabolite C17H21NO3 (5) levels	6,582 European ancestry individuals	15359661	6582
GCST90200213	2-naphthol sulfate levels	7,673 European ancestry individuals	15410689	7673
GCST90200214	11beta-hydroxyandrosterone glucuronide levels	8,081 European ancestry individuals	15422948	8081
GCST90200215	4-ethylcatechol sulfate levels	8,222 European ancestry individuals	15428487	8222
GCST90200216	Sulfate of piperine metabolite C18H21NO3 (3) levels	7,006 European ancestry individuals	15381980	7006
GCST90200217	(2,4 or 2,5)-dimethylphenol sulfate levels	5,189 European ancestry individuals	15257694	5189
GCST90200218	11beta-hydroxyetiocholanolone glucuronide levels	7,220 European ancestry individuals	15385376	7220
GCST90200219	Cholic acid glucuronide levels	4,414 European ancestry individuals	15438562	4414
GCST90200220	4-allylcatechol sulfate levels	8,139 European ancestry individuals	15426802	8139
GCST90200221	Glycoursodeoxycholic acid sulfate (1) levels	6,622 European ancestry individuals	15359645	6622
GCST90200222	Dihydrocaffeate sulfate (2) levels	6,519 European ancestry individuals	15353466	6519
GCST90200223	4-methylhexanoylglutamine levels	5,576 European ancestry individuals	15286614	5576
GCST90200224	2-ketocaprylate levels	8,240 European ancestry individuals	15430625	8240
GCST90200225	3-hydroxy-2-methylpyridine sulfate levels	7,446 European ancestry individuals	15395961	7446
GCST90200226	5-hydroxy-2-methylpyridine sulfate levels	6,977 European ancestry individuals	15378125	6977
GCST90200227	3-ethylcatechol sulfate (2) levels	4,814 European ancestry individuals	15451266	4814
GCST90200228	3-hydroxyhexanoylcarnitine (1) levels	8,227 European ancestry individuals	15429814	8227
GCST90200229	2,6-dihydroxybenzoic acid levels	8,269 European ancestry individuals	15431363	8269
GCST90200230	3-ethylcatechol sulfate (1) levels	7,062 European ancestry individuals	15379652	7062
GCST90200231	Lithocholate sulfate (1) levels	7,891 European ancestry individuals	15417601	7891
GCST90200232	4-acetylcatechol sulfate (1) levels	7,565 European ancestry individuals	15403204	7565
GCST90200233	2,3-dihydroxy-5-methylthio-4-pentenoate (dmtpa) levels	8,225 European ancestry individuals	15429973	8225
GCST90200234	Picolinoylglycine levels	7,862 European ancestry individuals	15414738	7862
GCST90200235	Succinoyltaurine levels	7,897 European ancestry individuals	15417267	7897
GCST90200236	Undecenoylcarnitine (C11:1) levels	8,253 European ancestry individuals	15430983	8253
GCST90200237	Palmitoyl-sphingosine-phosphoethanolamine (d18:1/16:0) levels	8,140 European ancestry individuals	15425277	8140
GCST90200238	Pregnenetriol disulfate levels	8,228 European ancestry individuals	15429976	8228
GCST90200239	Tetradecadienedioate (C14:2-DC) levels	7,857 European ancestry individuals	15415310	7857
GCST90200240	Hydroxy-N6,N6,N6-trimethyllysine levels	8,190 European ancestry individuals	15428576	8190
GCST90200241	Pregnenetriol sulfate levels	8,233 European ancestry individuals	15430415	8233
GCST90200242	Taurochenodeoxycholic acid 3-sulfate levels	7,157 European ancestry individuals	15387423	7157
GCST90200243	Hydroxypalmitoyl sphingomyelin (d18:1/16:0(OH)) levels	8,260 European ancestry individuals	15430880	8260
GCST90200244	5-hydroxymethyl-2-furoylcarnitine levels	4,803 European ancestry individuals	15451679	4803
GCST90200245	Eicosenedioate (C20:1-DC) levels	7,861 European ancestry individuals	15418723	7861
GCST90200246	3-hydroxydecanoylcarnitine levels	8,237 European ancestry individuals	15429893	8237
GCST90200247	Levulinoylcarnitine levels	7,197 European ancestry individuals	15384093	7197
GCST90200248	Cis 3,4-methyleneheptanoate levels	8,223 European ancestry individuals	15429252	8223
GCST90200249	Branched-chain, straight-chain, or cyclopropyl 12:1 fatty acid levels	8,256 European ancestry individuals	15430938	8256
GCST90200250	Deoxycholic acid 12-sulfate levels	7,438 European ancestry individuals	15401552	7438
GCST90200251	Branched-chain, straight-chain, or cyclopropyl 10:1 fatty acid (1) levels	8,265 European ancestry individuals	15429498	8265
GCST90200252	3,5-dichloro-2,6-dihydroxybenzoic acid levels	8,218 European ancestry individuals	15429319	8218
GCST90200253	Vanillic acid glycine levels	7,512 European ancestry individuals	15399584	7512
GCST90200254	(S)-a-amino-omega-caprolactam levels	8,185 European ancestry individuals	15429519	8185
GCST90200255	3-bromo-5-chloro-2,6-dihydroxybenzoic acid levels	8,127 European ancestry individuals	15426099	8127
GCST90200256	Dibutyl sulfosuccinate levels	8,099 European ancestry individuals	15426122	8099
GCST90200257	Metabolonic lactone sulfate levels	8,203 European ancestry individuals	15429181	8203
GCST90200258	2-hydroxy-4-(methylthio)butanoic acid levels	8,255 European ancestry individuals	15430769	8255
GCST90200259	Pentose acid levels	8,235 European ancestry individuals	15430276	8235
GCST90200260	Branched chain 14:0 dicarboxylic acid levels	7,990 European ancestry individuals	15419400	7990
GCST90200261	S-carboxyethylcysteine levels	8,010 European ancestry individuals	15422965	8010
GCST90200262	N-succinyl-phenylalanine levels	6,199 European ancestry individuals	15334862	6199
GCST90200263	(2 or 3)-decenoate (10:1n7 or n8) levels	8,124 European ancestry individuals	15426076	8124
GCST90200264	Bilirubin degradation product, C17H20N2O5 (2) levels	8,254 European ancestry individuals	15430674	8254
GCST90200265	Bilirubin degradation product, C16H18N2O5 (4) levels	8,159 European ancestry individuals	15427305	8159
GCST90200266	Cis-3,4-methyleneheptanoylcarnitine levels	8,259 European ancestry individuals	15430951	8259
GCST90200267	Tetrahydrocortisol glucuronide levels	8,182 European ancestry individuals	15428145	8182
GCST90200268	N-acetyl-2-aminoadipate levels	7,606 European ancestry individuals	15406230	7606
GCST90200269	Bilirubin degradation product, C17H20N2O5 (1) levels	8,252 European ancestry individuals	15430726	8252
GCST90200270	2-methoxyhydroquinone sulfate (1) levels	7,487 European ancestry individuals	15397242	7487
GCST90200271	Bilirubin degradation product, C16H18N2O5 (3) levels	7,970 European ancestry individuals	15421076	7970
GCST90200272	3-hydroxyoctanoylcarnitine (1) levels	8,245 European ancestry individuals	15429921	8245
GCST90200273	2-methoxyhydroquinone sulfate (2) levels	5,778 European ancestry individuals	15299234	5778
GCST90200274	Cis-3,4-methyleneheptanoylglycine levels	8,106 European ancestry individuals	15424897	8106
GCST90200275	Bilirubin degradation product, C16H18N2O5 (2) levels	8,252 European ancestry individuals	15429788	8252
GCST90200276	2,4-di-tert-butylphenol levels	8,251 European ancestry individuals	15428951	8251
GCST90200277	Bilirubin degradation product, C16H18N2O5 (1) levels	7,864 European ancestry individuals	15416911	7864
GCST90200278	3-hydroxyoctanoylcarnitine (2) levels	8,243 European ancestry individuals	15429862	8243
GCST90200279	Pantothenate levels	8,194 European ancestry individuals	15429176	8194
GCST90200280	5-oxoproline levels	8,247 European ancestry individuals	15431109	8247
GCST90200281	Phosphoethanolamine levels	8,253 European ancestry individuals	15431131	8253
GCST90200282	Picolinate levels	7,051 European ancestry individuals	15378583	7051
GCST90200283	3-ureidopropionate levels	7,543 European ancestry individuals	15400962	7543
GCST90200284	Erucate (22:1n9) levels	8,208 European ancestry individuals	15430630	8208
GCST90200285	Eicosenedioate (C20:1-DC) levels	8,166 European ancestry individuals	15429101	8166
GCST90200286	Allantoin levels	8,252 European ancestry individuals	15430636	8252
GCST90200287	N-acetylvaline levels	8,218 European ancestry individuals	15430092	8218
GCST90200288	N-acetylleucine levels	7,905 European ancestry individuals	15416611	7905
GCST90200289	N-acetylmethionine levels	7,993 European ancestry individuals	15421342	7993
GCST90200290	Glycerate levels	8,222 European ancestry individuals	15429403	8222
GCST90200291	Sarcosine levels	8,223 European ancestry individuals	15429708	8223
GCST90200292	Trans-4-hydroxyproline levels	8,252 European ancestry individuals	15430498	8252
GCST90200293	Thyroxine levels	8,262 European ancestry individuals	15431006	8262
GCST90200294	Pipecolate levels	8,161 European ancestry individuals	15427570	8161
GCST90200295	Gamma-glutamyltyrosine levels	8,221 European ancestry individuals	15430059	8221
GCST90200296	Methyl indole-3-acetate levels	7,032 European ancestry individuals	15380209	7032
GCST90200297	Ursodeoxycholate levels	6,206 European ancestry individuals	15334066	6206
GCST90200298	3-hydroxy-3-methylglutarate levels	8,073 European ancestry individuals	15425610	8073
GCST90200299	Oleoyl ethanolamide levels	8,243 European ancestry individuals	15430106	8243
GCST90200300	4-hydroxyphenylpyruvate levels	7,813 European ancestry individuals	15415430	7813
GCST90200301	Gamma-glutamylglutamine levels	8,217 European ancestry individuals	15428726	8217
GCST90200302	Alpha-tocopherol levels	8,192 European ancestry individuals	15428650	8192
GCST90200303	N-acetyl-L-alanine levels	8,220 European ancestry individuals	15430569	8220
GCST90200304	Citrate levels	8,260 European ancestry individuals	15430477	8260
GCST90200305	2-aminobutyrate levels	8,242 European ancestry individuals	15430647	8242
GCST90200306	Butyrate/isobutyrate (4:0) levels	8,004 European ancestry individuals	15422693	8004
GCST90200307	Urate levels	8,264 European ancestry individuals	15430914	8264
GCST90200308	3-hydroxyisobutyrate levels	8,177 European ancestry individuals	15427851	8177
GCST90200309	Vanillylmandelate (VMA) levels	8,216 European ancestry individuals	15429240	8216
GCST90200310	3-aminoisobutyrate levels	8,265 European ancestry individuals	15430478	8265
GCST90200311	4-acetamidobutanoate levels	8,154 European ancestry individuals	15428044	8154
GCST90200312	2-hydroxystearate levels	8,241 European ancestry individuals	15428796	8241
GCST90200313	N1-methyladenosine levels	8,247 European ancestry individuals	15430936	8247
GCST90200314	N-acetylneuraminate levels	8,200 European ancestry individuals	15429999	8200
GCST90200315	Gamma-glutamylhistidine levels	8,220 European ancestry individuals	15429431	8220
GCST90200316	N-acetylglucosaminylasparagine levels	8,144 European ancestry individuals	15427396	8144
GCST90200317	Homovanillate (hva) levels	6,320 European ancestry individuals	15343584	6320
GCST90200318	Acetoacetate levels	6,883 European ancestry individuals	15371190	6883
GCST90200319	Cys-gly, oxidized levels	8,256 European ancestry individuals	15430969	8256
GCST90200320	Dihomo-linoleate (20:2n6) levels	8,284 European ancestry individuals	15431817	8284
GCST90200321	Cholate levels	7,892 European ancestry individuals	15419256	7892
GCST90200322	Beta-hydroxyisovalerate levels	8,201 European ancestry individuals	15429390	8201
GCST90200323	Creatine levels	8,285 European ancestry individuals	15431847	8285
GCST90200324	Anthranilate levels	5,773 European ancestry individuals	15303573	5773
GCST90200325	Glycerol levels	8,285 European ancestry individuals	15431588	8285
GCST90200326	Gamma-glutamylleucine levels	8,041 European ancestry individuals	15425086	8041
GCST90200327	Choline levels	8,262 European ancestry individuals	15431074	8262
GCST90200328	3-methoxytyrosine levels	8,258 European ancestry individuals	15431547	8258
GCST90200329	3-phosphoglycerate levels	8,196 European ancestry individuals	15429091	8196
GCST90200330	1-palmitoyl-2-linoleoyl-gpc (16:0/18:2) levels	8,230 European ancestry individuals	15430562	8230
GCST90200331	1-palmitoyl-2-oleoyl-GPE (16:0/18:1) levels	8,262 European ancestry individuals	15430799	8262
GCST90200332	1-palmitoyl-2-linoleoyl-GPI (16:0/18:2) levels	8,115 European ancestry individuals	15426269	8115
GCST90200333	Taurocholic acid levels	7,743 European ancestry individuals	15410203	7743
GCST90200334	Taurodeoxycholate levels	7,287 European ancestry individuals	15391666	7287
GCST90200335	Stearoyl sphingomyelin (d18:1/18:0) levels	8,258 European ancestry individuals	15431322	8258
GCST90200336	Ceramide (d18:1/16:0) levels	8,266 European ancestry individuals	15431335	8266
GCST90200337	Taurochenodeoxycholate levels	8,048 European ancestry individuals	15422810	8048
GCST90200338	4-hydroxyphenylacetate levels	7,906 European ancestry individuals	15417055	7906
GCST90200339	5,6-dihydrothymine levels	8,219 European ancestry individuals	15429211	8219
GCST90200340	1-palmitoyl-2-oleoyl-gpc (16:0/18:1) levels	8,249 European ancestry individuals	15430745	8249
GCST90200341	N-stearoyl-sphingosine (d18:1/18:0) levels	8,254 European ancestry individuals	15430228	8254
GCST90200342	Glycochenodeoxycholate levels	8,164 European ancestry individuals	15427263	8164
GCST90200343	N-formylmethionine levels	8,235 European ancestry individuals	15430719	8235
GCST90200344	N6,n6,n6-trimethyllysine levels	8,180 European ancestry individuals	15428764	8180
GCST90200345	S-adenosylhomocysteine (SAH) levels	6,142 European ancestry individuals	15326413	6142
GCST90200346	4-acetaminophen sulfate levels	4,197 European ancestry individuals	15427876	4197
GCST90200347	2-hydroxyhippurate (salicylurate) levels	8,244 European ancestry individuals	15430686	8244
GCST90200348	Quinolinate levels	8,203 European ancestry individuals	15429152	8203
GCST90200349	Eicosapentaenoate (EPA; 20:5n3) levels	8,257 European ancestry individuals	15430954	8257
GCST90200350	Laurate (12:0) levels	8,226 European ancestry individuals	15430188	8226
GCST90200351	N-acetylputrescine levels	8,243 European ancestry individuals	15430104	8243
GCST90200352	Methylsuccinate levels	7,965 European ancestry individuals	15419559	7965
GCST90200353	9,10-DiHOME levels	7,557 European ancestry individuals	15405104	7557
GCST90200354	Linoleate (18:2n6) levels	8,260 European ancestry individuals	15431169	8260
GCST90200355	Adenosine 5'-diphosphate (ADP) levels	4,607 European ancestry individuals	15444084	4607
GCST90200356	Adenosine 5'-monophosphate (AMP) levels	8,218 European ancestry individuals	15430189	8218
GCST90200357	Adenosine 3',5'-cyclic monophosphate (camp) levels	6,756 European ancestry individuals	15362708	6756
GCST90200358	Arachidonate (20:4n6) levels	8,272 European ancestry individuals	15431405	8272
GCST90200359	5-methylthioadenosine (mta) levels	8,210 European ancestry individuals	15429790	8210
GCST90200360	Cortisone levels	8,153 European ancestry individuals	15427119	8153
GCST90200361	Beta-alanine levels	8,114 European ancestry individuals	15426436	8114
GCST90200362	Succinate levels	7,943 European ancestry individuals	15419404	7943
GCST90200363	Phosphocholine levels	8,245 European ancestry individuals	15429912	8245
GCST90200364	Cysteinylglycine levels	8,214 European ancestry individuals	15428968	8214
GCST90200365	Phenylpyruvate levels	8,241 European ancestry individuals	15430365	8241
GCST90200366	Creatinine levels	8,239 European ancestry individuals	15430217	8239
GCST90200367	3-Hydroxybutyrate levels	8,292 European ancestry individuals	15432082	8292
GCST90200368	Cholesterol levels	8,258 European ancestry individuals	15431237	8258
GCST90200369	2-hydroxyphenylacetate levels	7,564 European ancestry individuals	15404594	7564
GCST90200370	Aspartate levels	8,253 European ancestry individuals	15430779	8253
GCST90200371	3-(4-hydroxyphenyl)lactate levels	8,259 European ancestry individuals	15430789	8259
GCST90200372	Arginine levels	8,237 European ancestry individuals	15429048	8237
GCST90200373	Gluconate levels	8,106 European ancestry individuals	15424939	8106
GCST90200374	Sphinganine levels	7,429 European ancestry individuals	15395846	7429
GCST90200375	Gamma-glutamylglutamate levels	8,244 European ancestry individuals	15430139	8244
GCST90200376	Flavin adenine dinucleotide (FAD) levels	6,257 European ancestry individuals	15337653	6257
GCST90200377	Histidine levels	8,223 European ancestry individuals	15430081	8223
GCST90200378	Cortisol levels (plasma)	8,193 European ancestry individuals	15428166	8193
GCST90200379	Hypotaurine levels	8,212 European ancestry individuals	15430104	8212
GCST90200380	Glutarate (C5-DC) levels	7,757 European ancestry individuals	15413654	7757
GCST90200381	S-1-pyrroline-5-carboxylate levels	8,232 European ancestry individuals	15430403	8232
GCST90200382	Cystine levels	8,177 European ancestry individuals	15426754	8177
GCST90200383	Cystathionine levels	8,014 European ancestry individuals	15422060	8014
GCST90200384	Guanidinoacetate levels	8,238 European ancestry individuals	15430738	8238
GCST90200385	Sphingosine levels	7,982 European ancestry individuals	15419250	7982
GCST90200386	Deoxycholate levels	7,649 European ancestry individuals	15409155	7649
GCST90200387	Glycocholate levels	8,247 European ancestry individuals	15429694	8247
GCST90200388	Palmitoleate (16:1n7) levels	8,290 European ancestry individuals	15431891	8290
GCST90200389	Leucine levels	8,252 European ancestry individuals	15431186	8252
GCST90200390	Stearate (18:0) levels	8,272 European ancestry individuals	15431434	8272
GCST90200391	Methionine levels	8,222 European ancestry individuals	15429509	8222
GCST90200392	Orotate levels	8,128 European ancestry individuals	15426966	8128
GCST90200393	Phosphate levels (UKB data field 30810)	8,247 European ancestry individuals	15430914	8247
GCST90200394	Inosine levels	4,940 European ancestry individuals	15463011	4940
GCST90200395	Inosine 5'-monophosphate (IMP) levels	4,639 European ancestry individuals	15456842	4639
GCST90200396	Phenylalanine levels	8,228 European ancestry individuals	15430190	8228
GCST90200397	Palmitate (16:0) levels	8,269 European ancestry individuals	15431567	8269
GCST90200398	Malate levels	8,187 European ancestry individuals	15429235	8187
GCST90200399	Isoleucine levels	8,255 European ancestry individuals	15431154	8255
GCST90200400	Nicotinamide levels	8,110 European ancestry individuals	15426273	8110
GCST90200401	Myo-inositol levels	8,193 European ancestry individuals	15429363	8193
GCST90200402	Lysine levels	8,250 European ancestry individuals	15430464	8250
GCST90200403	Citrulline levels	8,157 European ancestry individuals	15428505	8157
GCST90200404	Ornithine levels	8,255 European ancestry individuals	15430703	8255
GCST90200405	Retinol (Vitamin A) levels	8,247 European ancestry individuals	15429676	8247
GCST90200406	1-methylnicotinamide levels	8,194 European ancestry individuals	15429301	8194
GCST90200407	Uridine levels	8,253 European ancestry individuals	15430767	8253
GCST90200408	Plasma lactate levels	8,217 European ancestry individuals	15429793	8217
GCST90200409	Pristanate levels	6,497 European ancestry individuals	15349844	6497
GCST90200410	Phytanate levels	8,223 European ancestry individuals	15429970	8223
GCST90200411	Plasma free proline levels	8,257 European ancestry individuals	15431336	8257
GCST90200412	Glutamate levels	8,287 European ancestry individuals	15432170	8287
GCST90200413	2'-deoxyuridine levels	7,915 European ancestry individuals	15415683	7915
GCST90200414	Myristate (14:0) levels	8,282 European ancestry individuals	15431724	8282
GCST90200415	Serine levels	8,271 European ancestry individuals	15431627	8271
GCST90200416	Trans-urocanate levels	8,198 European ancestry individuals	15429044	8198
GCST90200417	Urea levels	8,238 European ancestry individuals	15430589	8238
GCST90200418	Pyridoxal levels	8,021 European ancestry individuals	15424075	8021
GCST90200419	Glutamine levels	8,253 European ancestry individuals	15430860	8253
GCST90200420	Taurine levels	8,219 European ancestry individuals	15430430	8219
GCST90200421	Salicylate levels	8,191 European ancestry individuals	15429328	8191
GCST90200422	Serotonin levels	7,498 European ancestry individuals	15399118	7498
GCST90200423	Spermidine levels	7,348 European ancestry individuals	15391096	7348
GCST90200424	Dimethylglycine levels	8,224 European ancestry individuals	15430076	8224
GCST90200425	Betaine levels	8,232 European ancestry individuals	15429964	8232
GCST90200426	Xylose levels	6,822 European ancestry individuals	15364312	6822
GCST90200427	Tyrosine levels	8,252 European ancestry individuals	15431184	8252
GCST90200428	Caprate (10:0) levels	8,272 European ancestry individuals	15431487	8272
GCST90200429	Cytidine levels	7,659 European ancestry individuals	15408137	7659
GCST90200430	Pyruvate levels	8,259 European ancestry individuals	15431265	8259
GCST90200431	Alanine levels	8,265 European ancestry individuals	15430972	8265
GCST90200432	Threonine levels	8,245 European ancestry individuals	15430264	8245
GCST90200433	Cytosine levels	6,990 European ancestry individuals	15376531	6990
GCST90200434	12,13-DiHOME levels	7,918 European ancestry individuals	15419527	7918
GCST90200435	Mannose levels	8,212 European ancestry individuals	15429302	8212
GCST90200436	Caffeine levels	8,005 European ancestry individuals	15423165	8005
GCST90200437	Fructose levels	8,137 European ancestry individuals	15426981	8137
GCST90200438	Alpha-ketobutyrate levels	8,192 European ancestry individuals	15428244	8192
GCST90200439	Cysteine levels	8,216 European ancestry individuals	15429409	8216
GCST90200440	Blood sugar levels	8,123 European ancestry individuals	15426368	8123
GCST90200441	Tryptophan levels	8,235 European ancestry individuals	15430212	8235
GCST90200442	Valine levels	8,247 European ancestry individuals	15430786	8247
GCST90200443	Pseudouridine levels	8,213 European ancestry individuals	15429589	8213
GCST90200444	Dihydroorotate levels	8,195 European ancestry individuals	15426607	8195
GCST90200445	Caprylate (8:0) levels	8,163 European ancestry individuals	15425354	8163
GCST90200446	Arachidate (20:0) levels	8,228 European ancestry individuals	15430570	8228
GCST90200447	Maltose levels in coronary artery disease	6,351 European ancestry individuals	15347032	6351
GCST90200448	N-stearoyl-sphinganine (d18:0/18:0) levels	6,737 European ancestry individuals	15367087	6737
GCST90200449	Sucrose levels	7,803 European ancestry individuals	15415171	7803
GCST90200450	Caproate (6:0) levels	7,564 European ancestry individuals	15404508	7564
GCST90200451	Nonadecanoate (19:0) levels	8,231 European ancestry individuals	15430042	8231
GCST90200452	Plasma free asparagine levels	8,245 European ancestry individuals	15430003	8245
GCST90200453	X-07765 levels	8,127 European ancestry individuals	15427497	8127
GCST90200454	Kynurenate levels	8,241 European ancestry individuals	15430311	8241
GCST90200455	Alpha-ketoglutarate levels	8,212 European ancestry individuals	15429217	8212
GCST90200456	X-11308 levels	8,253 European ancestry individuals	15430735	8253
GCST90200457	Pentadecanoate (15:0) levels	8,273 European ancestry individuals	15431327	8273
GCST90200458	X-11315 levels	8,139 European ancestry individuals	15426875	8139
GCST90200459	Margarate (17:0) levels	8,279 European ancestry individuals	15431582	8279
GCST90200460	X-11372 levels	8,251 European ancestry individuals	15431068	8251
GCST90200461	X-10458 levels	7,970 European ancestry individuals	15418298	7970
GCST90200462	X-11299 levels	8,203 European ancestry individuals	15429423	8203
GCST90200463	X-11478 levels	8,242 European ancestry individuals	15430075	8242
GCST90200464	X-11849 levels	7,679 European ancestry individuals	15411690	7679
GCST90200465	X-11787 levels	8,247 European ancestry individuals	15431000	8247
GCST90200466	X-11632 levels	7,784 European ancestry individuals	15414129	7784
GCST90200467	X-11852 levels	7,295 European ancestry individuals	15394910	7295
GCST90200468	X-11847 levels	7,193 European ancestry individuals	15389923	7193
GCST90200469	X-11483 levels	7,798 European ancestry individuals	15415518	7798
GCST90200470	X-11470 levels	8,134 European ancestry individuals	15425746	8134
GCST90200471	X-11381 levels	8,225 European ancestry individuals	15430300	8225
GCST90200472	X-11850 levels	7,629 European ancestry individuals	15404183	7629
GCST90200473	X-11795 levels	8,238 European ancestry individuals	15430933	8238
GCST90200474	X-11444 levels	8,206 European ancestry individuals	15428503	8206
GCST90200475	X-11858 levels	6,008 European ancestry individuals	15331917	6008
GCST90200476	X-11843 levels	7,230 European ancestry individuals	15387369	7230
GCST90200477	X-12127 levels	5,878 European ancestry individuals	15310194	5878
GCST90200478	X-12221 levels	6,819 European ancestry individuals	15363629	6819
GCST90200479	X-12283 levels	7,763 European ancestry individuals	15406777	7763
GCST90200480	X-12410 levels	7,442 European ancestry individuals	15398811	7442
GCST90200481	X-12104 levels	7,194 European ancestry individuals	15387507	7194
GCST90200482	X-12193 levels	7,705 European ancestry individuals	15406696	7705
GCST90200483	X-12216 levels	8,181 European ancestry individuals	15428575	8181
GCST90200484	X-12306 levels	6,054 European ancestry individuals	15330050	6054
GCST90200485	X-12100 levels	8,210 European ancestry individuals	15430162	8210
GCST90200486	X-12261 levels	4,347 European ancestry individuals	15426492	4347
GCST90200487	X-11880 levels	8,206 European ancestry individuals	15428916	8206
GCST90200488	X-12117 levels	7,379 European ancestry individuals	15393585	7379
GCST90200489	X-12407 levels	6,534 European ancestry individuals	15348660	6534
GCST90200490	X-12101 levels	8,217 European ancestry individuals	15430268	8217
GCST90200491	X-12026 levels	8,180 European ancestry individuals	15429366	8180
GCST90200492	X-12411 levels	8,174 European ancestry individuals	15428714	8174
GCST90200493	X-12013 levels	5,848 European ancestry individuals	15312597	5848
GCST90200494	X-12007 levels	8,002 European ancestry individuals	15421330	8002
GCST90200495	X-12462 levels	8,236 European ancestry individuals	15429928	8236
GCST90200496	X-12714 levels	6,870 European ancestry individuals	15372741	6870
GCST90200497	X-12740 levels	6,449 European ancestry individuals	15346050	6449
GCST90200498	X-12730 levels	7,133 European ancestry individuals	15384612	7133
GCST90200499	X-12701 levels	6,278 European ancestry individuals	15330063	6278
GCST90200500	X-12816 levels	5,190 European ancestry individuals	15259127	5190
GCST90200501	X-12731 levels	5,770 European ancestry individuals	15306286	5770
GCST90200502	X-12707 levels	7,461 European ancestry individuals	15399335	7461
GCST90200503	X-12729 levels	7,446 European ancestry individuals	15399983	7446
GCST90200504	X-12830 levels	5,725 European ancestry individuals	15295616	5725
GCST90200505	X-12818 levels	6,246 European ancestry individuals	15326545	6246
GCST90200506	X-12812 levels	6,435 European ancestry individuals	15342139	6435
GCST90200507	X-12822 levels	7,957 European ancestry individuals	15420736	7957
GCST90200508	X-12738 levels	5,874 European ancestry individuals	15304194	5874
GCST90200509	X-12544 levels	7,471 European ancestry individuals	15399646	7471
GCST90200510	X-12680 levels	8,255 European ancestry individuals	15430396	8255
GCST90200511	X-12906 levels	7,896 European ancestry individuals	15416798	7896
GCST90200512	X-13684 levels	8,112 European ancestry individuals	15426792	8112
GCST90200513	X-13507 levels	7,936 European ancestry individuals	15418372	7936
GCST90200514	X-12851 levels	7,385 European ancestry individuals	15395726	7385
GCST90200515	X-12849 levels	7,555 European ancestry individuals	15404109	7555
GCST90200516	X-12847 levels	7,790 European ancestry individuals	15413150	7790
GCST90200517	X-13553 levels	8,118 European ancestry individuals	15425695	8118
GCST90200518	X-12839 levels	4,867 European ancestry individuals	15458356	4867
GCST90200519	X-13729 levels	7,724 European ancestry individuals	15410706	7724
GCST90200520	X-13007 levels	6,270 European ancestry individuals	15341748	6270
GCST90200521	X-13844 levels	7,501 European ancestry individuals	15398992	7501
GCST90200522	X-13728 levels	7,905 European ancestry individuals	15420146	7905
GCST90200523	X-12844 levels	8,231 European ancestry individuals	15429689	8231
GCST90200524	X-13695 levels	6,486 European ancestry individuals	15350858	6486
GCST90200525	X-13723 levels	5,269 European ancestry individuals	15258271	5269
GCST90200526	X-14056 levels	8,242 European ancestry individuals	15430238	8242
GCST90200527	X-13866 levels	8,252 European ancestry individuals	15430990	8252
GCST90200528	X-17146 levels	7,778 European ancestry individuals	15413146	7778
GCST90200529	X-16397 levels	8,057 European ancestry individuals	15424887	8057
GCST90200530	X-17335 levels	7,747 European ancestry individuals	15411378	7747
GCST90200531	X-16964 levels	8,048 European ancestry individuals	15424085	8048
GCST90200532	X-16935 levels	7,804 European ancestry individuals	15413446	7804
GCST90200533	X-15486 levels	8,236 European ancestry individuals	15430469	8236
GCST90200534	X-16580 levels	8,254 European ancestry individuals	15431135	8254
GCST90200535	X-17325 levels	7,448 European ancestry individuals	15398826	7448
GCST90200536	X-17328 levels	5,856 European ancestry individuals	15309442	5856
GCST90200537	X-16087 levels	7,071 European ancestry individuals	15383204	7071
GCST90200538	X-17010 levels	7,879 European ancestry individuals	15416580	7879
GCST90200539	X-14939 levels	8,250 European ancestry individuals	15431307	8250
GCST90200540	X-15461 levels	8,144 European ancestry individuals	15427795	8144
GCST90200541	X-15523 levels	8,071 European ancestry individuals	15424746	8071
GCST90200542	X-15728 levels	7,874 European ancestry individuals	15413966	7874
GCST90200543	X-15503 levels	8,237 European ancestry individuals	15429705	8237
GCST90200544	X-16124 levels	5,337 European ancestry individuals	15272312	5337
GCST90200545	X-17438 levels	6,913 European ancestry individuals	15365729	6913
GCST90200546	X-17354 levels	5,375 European ancestry individuals	15269880	5375
GCST90200547	X-17654 levels	7,690 European ancestry individuals	15408966	7690
GCST90200548	X-17676 levels	8,118 European ancestry individuals	15427039	8118
GCST90200549	X-17367 levels	6,092 European ancestry individuals	15321108	6092
GCST90200550	X-17357 levels	8,041 European ancestry individuals	15424327	8041
GCST90200551	X-18886 levels	8,198 European ancestry individuals	15428705	8198
GCST90200552	X-18887 levels	6,790 European ancestry individuals	15368250	6790
GCST90200553	X-17653 levels	8,025 European ancestry individuals	15424164	8025
GCST90200554	X-17346 levels	6,459 European ancestry individuals	15343096	6459
GCST90200555	X-17690 levels	7,043 European ancestry individuals	15384001	7043
GCST90200556	X-18345 levels	5,476 European ancestry individuals	15278223	5476
GCST90200557	X-17685 levels	7,327 European ancestry individuals	15390006	7327
GCST90200558	X-18888 levels	6,974 European ancestry individuals	15372715	6974
GCST90200559	X-18901 levels	8,128 European ancestry individuals	15427949	8128
GCST90200560	X-17351 levels	7,281 European ancestry individuals	15388868	7281
GCST90200561	X-18779 levels	8,144 European ancestry individuals	15426933	8144
GCST90200562	X-21286 levels	8,231 European ancestry individuals	15430358	8231
GCST90200563	X-21355 levels	8,257 European ancestry individuals	15430366	8257
GCST90200564	X-21319 levels	8,109 European ancestry individuals	15424361	8109
GCST90200565	X-21258 levels	8,198 European ancestry individuals	15428505	8198
GCST90200566	X-21364 levels	8,203 European ancestry individuals	15429064	8203
GCST90200567	X-21353 levels	8,265 European ancestry individuals	15431194	8265
GCST90200568	X-19438 levels	7,259 European ancestry individuals	15387392	7259
GCST90200569	X-18913 levels	8,271 European ancestry individuals	15431181	8271
GCST90200570	X-18921 levels	8,257 European ancestry individuals	15430800	8257
GCST90200571	X-21339 levels	8,203 European ancestry individuals	15428402	8203
GCST90200572	X-19299 levels	6,100 European ancestry individuals	15329664	6100
GCST90200573	X-18935 levels	4,952 European ancestry individuals	15465872	4952
GCST90200574	X-21310 levels	7,801 European ancestry individuals	15413292	7801
GCST90200575	X-21283 levels	7,055 European ancestry individuals	15374688	7055
GCST90200576	X-21285 levels	6,180 European ancestry individuals	15333546	6180
GCST90200577	X-21312 levels	4,897 European ancestry individuals	15466547	4897
GCST90200578	X-18922 levels	8,174 European ancestry individuals	15428317	8174
GCST90200579	X-21442 levels	6,827 European ancestry individuals	15368219	6827
GCST90200580	X-21796 levels	8,130 European ancestry individuals	15425387	8130
GCST90200581	X-21441 levels	8,030 European ancestry individuals	15424784	8030
GCST90200582	X-21752 levels	6,526 European ancestry individuals	15349894	6526
GCST90200583	X-21807 levels	5,602 European ancestry individuals	15278260	5602
GCST90200584	X-21736 levels	8,232 European ancestry individuals	15430245	8232
GCST90200585	X-21829 levels	8,217 European ancestry individuals	15429228	8217
GCST90200586	X-21471 levels	7,982 European ancestry individuals	15419165	7982
GCST90200587	X-21733 levels	6,916 European ancestry individuals	15375208	6916
GCST90200588	X-21742 levels	5,918 European ancestry individuals	15306712	5918
GCST90200589	X-21821 levels	7,699 European ancestry individuals	15408996	7699
GCST90200590	X-21470 levels	7,700 European ancestry individuals	15411039	7700
GCST90200591	X-21383 levels	8,226 European ancestry individuals	15429866	8226
GCST90200592	X-21607 levels	7,975 European ancestry individuals	15420448	7975
GCST90200593	X-21834 levels	7,466 European ancestry individuals	15398563	7466
GCST90200594	X-21467 levels	8,195 European ancestry individuals	15429611	8195
GCST90200595	X-22776 levels	6,944 European ancestry individuals	15381079	6944
GCST90200596	X-23655 levels	6,764 European ancestry individuals	15365777	6764
GCST90200597	X-22834 levels	6,531 European ancestry individuals	15353831	6531
GCST90200598	X-22771 levels	8,087 European ancestry individuals	15425315	8087
GCST90200599	X-23639 levels	8,272 European ancestry individuals	15430149	8272
GCST90200600	X-23648 levels	7,357 European ancestry individuals	15388281	7357
GCST90200601	X-23654 levels	8,241 European ancestry individuals	15430653	8241
GCST90200602	X-22520 levels	5,389 European ancestry individuals	15275085	5389
GCST90200603	X-23641 levels	6,673 European ancestry individuals	15357285	6673
GCST90200604	X-23276 levels	5,407 European ancestry individuals	15280097	5407
GCST90200605	X-21845 levels	4,874 European ancestry individuals	15462393	4874
GCST90200606	X-22509 levels	5,423 European ancestry individuals	15277226	5423
GCST90200607	X-23644 levels	8,250 European ancestry individuals	15431121	8250
GCST90200608	X-22162 levels	8,249 European ancestry individuals	15430997	8249
GCST90200609	X-23587 levels	7,662 European ancestry individuals	15407271	7662
GCST90200610	X-23593 levels	7,988 European ancestry individuals	15419238	7988
GCST90200611	X-23636 levels	8,251 European ancestry individuals	15430819	8251
GCST90200612	X-23678 levels	5,745 European ancestry individuals	15301846	5745
GCST90200613	X-23680 levels	8,215 European ancestry individuals	15429265	8215
GCST90200614	X-23780 levels	7,878 European ancestry individuals	15416759	7878
GCST90200615	X-23974 levels	7,752 European ancestry individuals	15413226	7752
GCST90200616	X-23659 levels	8,176 European ancestry individuals	15428060	8176
GCST90200617	X-23665 levels	8,214 European ancestry individuals	15428821	8214
GCST90200618	X-23782 levels	8,263 European ancestry individuals	15431333	8263
GCST90200619	X-24295 levels	7,987 European ancestry individuals	15419388	7987
GCST90200620	X-24243 levels	7,540 European ancestry individuals	15402678	7540
GCST90200621	X-23739 levels	8,249 European ancestry individuals	15431287	8249
GCST90200622	X-23997 levels	7,804 European ancestry individuals	15409862	7804
GCST90200623	X-24241 levels	8,053 European ancestry individuals	15424531	8053
GCST90200624	X-24328 levels	7,807 European ancestry individuals	15416793	7807
GCST90200625	X-24456 levels	6,523 European ancestry individuals	15350499	6523
GCST90200626	X-24418 levels	5,952 European ancestry individuals	15310277	5952
GCST90200627	X-24344 levels	5,457 European ancestry individuals	15275870	5457
GCST90200628	X-24556 levels	8,004 European ancestry individuals	15422677	8004
GCST90200629	X-24337 levels	8,088 European ancestry individuals	15423414	8088
GCST90200630	X-24546 levels	6,391 European ancestry individuals	15351111	6391
GCST90200631	X-24306 levels	8,074 European ancestry individuals	15424356	8074
GCST90200632	X-24307 levels	8,119 European ancestry individuals	15426298	8119
GCST90200633	X-24334 levels	6,975 European ancestry individuals	15374286	6975
GCST90200634	X-24518 levels	6,131 European ancestry individuals	15326231	6131
GCST90200635	X-24494 levels	6,767 European ancestry individuals	15363264	6767
GCST90200636	X-24544 levels	7,939 European ancestry individuals	15417974	7939
GCST90200637	X-24531 levels	6,455 European ancestry individuals	15348017	6455
GCST90200638	X-24811 levels	6,349 European ancestry individuals	15337675	6349
GCST90200639	X-24757 levels	6,251 European ancestry individuals	15331876	6251
GCST90200640	X-24978 levels	5,151 European ancestry individuals	15248599	5151
GCST90200641	X-24970 levels	8,263 European ancestry individuals	15430626	8263
GCST90200642	X-24795 levels	4,986 European ancestry individuals	15466838	4986
GCST90200643	X-24951 levels	8,208 European ancestry individuals	15428739	8208
GCST90200644	X-24728 levels	8,160 European ancestry individuals	15427183	8160
GCST90200645	X-24565 levels	4,364 European ancestry individuals	15431669	4364
GCST90200646	X-24801 levels	8,059 European ancestry individuals	15424806	8059
GCST90200647	X-24736 levels	4,846 European ancestry individuals	15463052	4846
GCST90200648	X-24585 levels	8,241 European ancestry individuals	15430115	8241
GCST90200649	X-24588 levels	8,239 European ancestry individuals	15430112	8239
GCST90200650	X-25109 levels	7,477 European ancestry individuals	15402359	7477
GCST90200651	X-24947 levels	8,002 European ancestry individuals	15421195	8002
GCST90200652	X-24949 levels	7,174 European ancestry individuals	15385214	7174
GCST90200653	X-24812 levels	7,878 European ancestry individuals	15414520	7878
GCST90200654	X-25217 levels	4,098 European ancestry individuals	15416837	4098
GCST90200655	X-25828 levels	8,156 European ancestry individuals	15428691	8156
GCST90200656	X-25371 levels	8,205 European ancestry individuals	15428528	8205
GCST90200657	X-25419 levels	7,994 European ancestry individuals	15423198	7994
GCST90200658	X-25265 levels	7,916 European ancestry individuals	15417809	7916
GCST90200659	X-25172 levels	8,117 European ancestry individuals	15425497	8117
GCST90200660	X-25957 levels	7,335 European ancestry individuals	15393810	7335
GCST90200661	X-25422 levels	8,210 European ancestry individuals	15430495	8210
GCST90200662	X-25790 levels	8,221 European ancestry individuals	15429764	8221
GCST90200663	X-25420 levels	8,271 European ancestry individuals	15431271	8271
GCST90200664	X-25810 levels	8,167 European ancestry individuals	15427088	8167
GCST90200665	X-25433 levels	6,516 European ancestry individuals	15353611	6516
GCST90200666	X-25343 levels	8,195 European ancestry individuals	15427837	8195
GCST90200667	X-25271 levels	7,906 European ancestry individuals	15419139	7906
GCST90200668	X-25520 levels	7,997 European ancestry individuals	15422133	7997
GCST90200669	X-25519 levels	8,080 European ancestry individuals	15425390	8080
GCST90200670	X-26111 levels	8,002 European ancestry individuals	15423826	8002
GCST90200671	X-26109 levels	6,992 European ancestry individuals	15377098	6992
GCST90200672	X-26054 levels	8,046 European ancestry individuals	15423547	8046
GCST90200673	Carnitine C4 levels	8,111 European ancestry individuals	15426976	8111
GCST90200674	Androsterone sulfate levels	8,182 European ancestry individuals	15428238	8182
GCST90200675	N-acetyltyrosine levels	7,841 European ancestry individuals	15413664	7841
GCST90200676	N-acetyl-L-glutamine levels	8,181 European ancestry individuals	15428829	8181
GCST90200677	N-acetylphenylalanine levels	8,228 European ancestry individuals	15430074	8228
GCST90200678	N-acetylasparagine levels	7,935 European ancestry individuals	15419345	7935
GCST90200679	N-acetylarginine levels	8,271 European ancestry individuals	15431504	8271
GCST90200680	5-acetylamino-6-formylamino-3-methyluracil levels	7,599 European ancestry individuals	15405151	7599
GCST90200681	Orotidine levels	8,017 European ancestry individuals	15423203	8017
GCST90200682	3-methylcytidine levels	8,117 European ancestry individuals	15424688	8117
GCST90200683	N-acetylcitrulline levels	7,324 European ancestry individuals	15393120	7324
GCST90200684	N-acetyl-aspartyl-glutamate (naag) levels	7,705 European ancestry individuals	15413041	7705
GCST90200685	1-stearoyl-2-arachidonoyl-gpc (18:0/20:4) levels	8,253 European ancestry individuals	15429840	8253
GCST90200686	Bilirubin (E,E) levels	8,263 European ancestry individuals	15430594	8263
GCST90200687	Bilirubin (E,Z or Z,E) levels	8,238 European ancestry individuals	15430245	8238
GCST90200688	Androsterone glucuronide levels	7,980 European ancestry individuals	15419895	7980
GCST90200689	N6-methyllysine levels	8,299 European ancestry individuals	15432359	8299
GCST90200690	N-acetyl-1-methylhistidine levels	7,588 European ancestry individuals	15406311	7588
GCST90200691	N-delta-acetylornithine levels	8,259 European ancestry individuals	15430697	8259
GCST90200692	1-palmitoyl-2-arachidonoyl-gpc (16:0/20:4n6) levels	8,238 European ancestry individuals	15429442	8238
GCST90200693	Glycochenodeoxycholate glucuronide (1) levels	8,236 European ancestry individuals	15430142	8236
GCST90200694	2'-o-methylcytidine levels	8,122 European ancestry individuals	15425870	8122
GCST90200695	2'-o-methyluridine levels	7,582 European ancestry individuals	15405356	7582
GCST90200696	N6,N6-dimethyllysine levels	8,265 European ancestry individuals	15430926	8265
GCST90200697	N2-acetyl,N6,N6-dimethyllysine levels	7,891 European ancestry individuals	15417571	7891
GCST90200698	N2-acetyl,N6-methyllysine levels	8,069 European ancestry individuals	15425198	8069
GCST90200699	Deoxycholic acid glucuronide levels	8,060 European ancestry individuals	15424888	8060
GCST90200700	Decadienedioic acid (C10:2-DC) levels	8,131 European ancestry individuals	15425095	8131
GCST90200701	Bilirubin degradation product, C17H18N2O4 (1) levels	8,254 European ancestry individuals	15429429	8254
GCST90200702	Bilirubin degradation product, C17H18N2O4 (2) levels	8,255 European ancestry individuals	15429677	8255
GCST90200703	Bilirubin degradation product, C17H18N2O4 (3) levels	8,253 European ancestry individuals	15429420	8253
GCST90200704	Bilirubin (z,z) levels	8,261 European ancestry individuals	15431068	8261
GCST90200705	Ethylmalonate levels	8,172 European ancestry individuals	15427723	8172
GCST90200706	Biliverdin levels	8,262 European ancestry individuals	15431108	8262
GCST90200707	Glycine levels	8,262 European ancestry individuals	15431296	8262
GCST90200708	X-12112 levels	8,211 European ancestry individuals	15429523	8211
GCST90200709	X-12798 levels	8,186 European ancestry individuals	15428167	8186
GCST90200710	X-13431 levels	8,161 European ancestry individuals	15427350	8161
GCST90200711	X-19141 levels	8,244 European ancestry individuals	15430574	8244
GCST90200712	Spermidine to 5-methylthioadenosine (MTA) ratio	7,320 European ancestry individuals	15387635	7320
GCST90200713	Spermidine to ornithine ratio	7,309 European ancestry individuals	15389885	7309
GCST90200714	Alpha-ketoglutarate to alpha-ketobutyrate ratio	8,216 European ancestry individuals	15429621	8216
GCST90200715	Alpha-ketoglutarate to glutamate ratio	8,274 European ancestry individuals	15431516	8274
GCST90200716	Adenosine 5'-diphosphate (ADP) to phosphoethanolamine ratio	4,579 European ancestry individuals	15442905	4579
GCST90200717	3-phosphoglycerate to adenosine 5'-diphosphate (ADP) ratio	4,530 European ancestry individuals	15439827	4530
GCST90200718	Alpha-ketoglutarate to succinate ratio	8,260 European ancestry individuals	15431142	8260
GCST90200719	Adenosine 3',5'-cyclic monophosphate (cAMP) to adenosine 5'-monophosphate (AMP) ratio	6,726 European ancestry individuals	15361255	6726
GCST90200720	Adenosine 5'-diphosphate (ADP) to pantothenate ratio	4,561 European ancestry individuals	15443741	4561
GCST90200721	Adenosine 5'-diphosphate (ADP) to phosphate ratio	4,559 European ancestry individuals	15443646	4559
GCST90200722	S-adenosylhomocysteine (SAH) to leucine ratio	6,122 European ancestry individuals	15326660	6122
GCST90200723	S-adenosylhomocysteine (SAH) to 5-methyluridine (ribothymidine) ratio	6,078 European ancestry individuals	15324362	6078
GCST90200724	Cholate to taurocholate ratio	7,328 European ancestry individuals	15395924	7328
GCST90200725	Adenosine 5'-diphosphate (ADP) to creatine ratio	4,561 European ancestry individuals	15443600	4561
GCST90200726	N-acetylputrescine to (N(1) + N(8))-acetylspermidine ratio	8,144 European ancestry individuals	15428347	8144
GCST90200727	Adenosine 3',5'-cyclic monophosphate (cAMP) to taurocholate ratio	6,329 European ancestry individuals	15339135	6329
GCST90200728	Adenosine 5'-diphosphate (ADP) to Adenosine 5'-monophosphate (AMP) ratio	4,573 European ancestry individuals	15443752	4573
GCST90200729	3-phosphoglycerate to phosphate ratio	8,153 European ancestry individuals	15428088	8153
GCST90200730	Adenosine 5'-diphosphate (ADP) to fructose ratio	4,571 European ancestry individuals	15444048	4571
GCST90200731	Adenosine 5'-diphosphate (ADP) to mannose ratio	4,587 European ancestry individuals	15445078	4587
GCST90200732	Adenosine 5'-diphosphate (ADP) to tyrosine ratio	4,560 European ancestry individuals	15443680	4560
GCST90200733	Adenosine 5'-diphosphate (ADP) to N-acetylglucosamine to N-acetylgalactosamine ratio	4,392 European ancestry individuals	15435460	4392
GCST90200734	Adenosine 5'-monophosphate (AMP) to palmitate (16:0) ratio	8,227 European ancestry individuals	15430401	8227
GCST90200735	Arginine to ornithine ratio	8,250 European ancestry individuals	15430990	8250
GCST90200736	Adenosine 5'-diphosphate (ADP) to arginine ratio	4,568 European ancestry individuals	15444271	4568
GCST90200737	Adenosine 5'-diphosphate (ADP) to 2'-deoxyuridine ratio	4,391 European ancestry individuals	15430579	4391
GCST90200738	Adenosine 5'-monophosphate (AMP) to inosine 5'-monophosphate (IMP) ratio	4,601 European ancestry individuals	15454332	4601
GCST90200739	Adenosine 5'-monophosphate (AMP) to proline ratio	8,190 European ancestry individuals	15429560	8190
GCST90200740	Arachidonate (20:4n6) to oleate to vaccenate (18:1) ratio	8,171 European ancestry individuals	15428431	8171
GCST90200741	Adenosine 5'-monophosphate (AMP) to alanine ratio	8,172 European ancestry individuals	15429217	8172
GCST90200742	Aspartate to citrate ratio	8,191 European ancestry individuals	15428585	8191
GCST90200743	Arginine to citrulline ratio	8,192 European ancestry individuals	15428565	8192
GCST90200744	Arginine to glutamate ratio	8,194 European ancestry individuals	15429237	8194
GCST90200745	Adenosine 5'-monophosphate (AMP) to phenylalanine ratio	8,189 European ancestry individuals	15429622	8189
GCST90200746	Adenosine 5'-diphosphate (ADP) to gluconate ratio	4,540 European ancestry individuals	15442261	4540
GCST90200747	Adenosine 5'-monophosphate (AMP) to phosphate ratio	8,184 European ancestry individuals	15429480	8184
GCST90200748	Aspartate to glutamate ratio	8,190 European ancestry individuals	15428853	8190
GCST90200749	Arachidonate (20:4n6) to pyruvate ratio	8,200 European ancestry individuals	15427843	8200
GCST90200750	Aspartate to asparagine ratio	8,195 European ancestry individuals	15427409	8195
GCST90200751	Cortisone to cortisol ratio	8,173 European ancestry individuals	15427675	8173
GCST90200752	Succinate to acetoacetate ratio	6,829 European ancestry individuals	15369335	6829
GCST90200753	Aspartate to citrulline ratio	8,139 European ancestry individuals	15427134	8139
GCST90200754	Sphingosine to phosphate ratio	8,017 European ancestry individuals	15420681	8017
GCST90200755	Inosine 5'-monophosphate (IMP) to phosphate ratio	4,605 European ancestry individuals	15456240	4605
GCST90200756	Glycine to pyridoxal ratio	8,173 European ancestry individuals	15428033	8173
GCST90200757	Glycine to alanine ratio	8,167 European ancestry individuals	15427224	8167
GCST90200758	Glycine to serine ratio	8,206 European ancestry individuals	15429049	8206
GCST90200759	Histidine to trans-urocanate ratio	8,109 European ancestry individuals	15425849	8109
GCST90200760	Methionine to methionine sulfoxide ratio	8,214 European ancestry individuals	15428855	8214
GCST90200761	Citrulline to dimethylarginine (SDMA + ADMA) ratio	8,243 European ancestry individuals	15429764	8243
GCST90200762	Palmitate (16:0) to myristate (14:0) ratio	8,215 European ancestry individuals	15429583	8215
GCST90200763	Phosphate to N-acetylneuraminate ratio	8,256 European ancestry individuals	15431018	8256
GCST90200764	Phosphate to uridine ratio	8,186 European ancestry individuals	15428749	8186
GCST90200765	Phosphate to alanine ratio	8,230 European ancestry individuals	15430342	8230
GCST90200766	Phosphate to phosphoethanolamine ratio	8,205 European ancestry individuals	15428290	8205
GCST90200767	Phosphate to glucose ratio	8,232 European ancestry individuals	15429692	8232
GCST90200768	Phosphate to 2'-deoxyuridine ratio	7,846 European ancestry individuals	15413441	7846
GCST90200769	Phosphate to mannose ratio	8,206 European ancestry individuals	15430053	8206
GCST90200770	Phenylalanine to tyrosine ratio	8,205 European ancestry individuals	15429951	8205
GCST90200771	Phosphate to fructose ratio	8,209 European ancestry individuals	15429388	8209
GCST90200772	Phosphate to citrate ratio	8,238 European ancestry individuals	15430461	8238
GCST90200773	Serine to alpha-tocopherol ratio	8,197 European ancestry individuals	15429033	8197
GCST90200774	Uridine to pseudouridine ratio	8,254 European ancestry individuals	15431321	8254
GCST90200775	Serine to pyruvate ratio	8,235 European ancestry individuals	15430450	8235
GCST90200776	Glutamate to glutamine ratio	8,228 European ancestry individuals	15427985	8228
GCST90200777	Uridine to cytidine ratio	7,705 European ancestry individuals	15410596	7705
GCST90200778	Pyruvate to 3-methyl-2-oxobutyrate ratio	8,193 European ancestry individuals	15428378	8193
GCST90200779	Pyruvate to N-acetylneuraminate ratio	8,194 European ancestry individuals	15428996	8194
GCST90200780	Alanine to pyruvate ratio	8,250 European ancestry individuals	15430874	8250
GCST90200781	Glucose to maltose ratio	6,308 European ancestry individuals	15344203	6308
GCST90200782	Mannose to trans-4-hydroxyproline ratio	8,194 European ancestry individuals	15428740	8194
GCST90200783	Mannose to S-methylcysteine ratio	8,182 European ancestry individuals	15427929	8182
GCST90200784	Glutamate to cysteine ratio	8,199 European ancestry individuals	15426850	8199
GCST90200785	Cysteine to 5-oxoproline ratio	8,203 European ancestry individuals	15429376	8203
GCST90200786	Cysteine to alanine ratio	8,220 European ancestry individuals	15429860	8220
GCST90200787	Glutamine to asparagine ratio	8,251 European ancestry individuals	15431170	8251
GCST90200788	5-oxoproline to citrate ratio	8,256 European ancestry individuals	15430231	8256
GCST90200789	Alpha-tocopherol to sulfate ratio	8,201 European ancestry individuals	15428607	8201
GCST90200790	Thyroxine to taurocholate ratio	7,615 European ancestry individuals	15405136	7615
GCST90200791	Creatine to carnitine ratio	8,235 European ancestry individuals	15430150	8235
GCST90200792	Carnitine to palmitoylcarnitine (C16) ratio	8,146 European ancestry individuals	15427190	8146
GCST90200793	Glycolithocholate to glycolithocholate sulfate ratio	7,043 European ancestry individuals	15381234	7043
GCST90200794	Oleoyl-linoleoyl-glycerol (18:1 to 18:2) [2] to linoleoyl-arachidonoyl-glycerol (18:2 to 20:4) [1] ratio	7,620 European ancestry individuals	15401957	7620
GCST90200795	Oleoyl-linoleoyl-glycerol (18:1 to 18:2) [2] to linoleoyl-arachidonoyl-glycerol (18:2 to 20:4) [2] ratio	7,615 European ancestry individuals	15401922	7615
GCST90200796	Spermidine to (N(1) + N(8))-acetylspermidine ratio	7,287 European ancestry individuals	15387913	7287
GCST90200797	Spermidine to N-acetylputrescine ratio	7,299 European ancestry individuals	15388943	7299
GCST90200798	Dopamine 4-sulfate to dopamine 3-O-sulfate ratio	6,840 European ancestry individuals	15367805	6840
GCST90200799	Spermidine to adenosine 5'-diphosphate (ADP) ratio	4,195 European ancestry individuals	15417882	4195
GCST90200800	Spermidine to histidine ratio	7,297 European ancestry individuals	15389128	7297
GCST90200801	5-methylthioadenosine (MTA) to phosphate ratio	8,261 European ancestry individuals	15431001	8261
GCST90200802	Histidine to pyruvate ratio	8,241 European ancestry individuals	15428401	8241
GCST90200803	Spermidine to phosphate ratio	7,382 European ancestry individuals	15392463	7382
GCST90200804	Spermidine to pyruvate ratio	7,296 European ancestry individuals	15388521	7296
GCST90200805	Spermidine to carnitine ratio	7,338 European ancestry individuals	15390709	7338
GCST90200806	Spermidine to ergothioneine ratio	7,291 European ancestry individuals	15389320	7291
GCST90200807	Carnitine to ergothioneine ratio	8,110 European ancestry individuals	15426618	8110
GCST90200808	Spermidine to choline ratio	7,295 European ancestry individuals	15388902	7295
GCST90200809	Spermidine to taurocholate ratio	6,777 European ancestry individuals	15362253	6777
GCST90200810	Alpha-ketoglutarate to kynurenine ratio	8,272 European ancestry individuals	15431458	8272
GCST90200811	Choline to taurocholate ratio	7,625 European ancestry individuals	15406479	7625
GCST90200812	Glutamate to kynurenine ratio	8,184 European ancestry individuals	15426860	8184
GCST90200813	Ornithine to glutamate ratio	8,202 European ancestry individuals	15428262	8202
GCST90200814	Alpha-ketoglutarate to ornithine ratio	8,273 European ancestry individuals	15431492	8273
GCST90200815	3-hydroxyisobutyrate to adenosine 5'-diphosphate (ADP) ratio	4,488 European ancestry individuals	15437474	4488
GCST90200816	Alpha-ketoglutarate to aspartate ratio	8,272 European ancestry individuals	15431441	8272
GCST90200817	3-hydroxyisobutyrate to phosphate ratio	8,170 European ancestry individuals	15427699	8170
GCST90200818	Adenosine 5'-diphosphate (ADP) to glycerate ratio	4,544 European ancestry individuals	15443317	4544
GCST90200819	3-phosphoglycerate to glycerate ratio	8,101 European ancestry individuals	15425320	8101
GCST90200820	Adenosine 5'-diphosphate (ADP) to valine ratio	4,608 European ancestry individuals	15445626	4608
GCST90200821	Adenosine 5'-diphosphate (ADP) to glycine ratio	4,577 European ancestry individuals	15444772	4577
GCST90200822	Phosphate to valine ratio	8,277 European ancestry individuals	15431629	8277
GCST90200823	Adenosine 5'-diphosphate (ADP) to N-palmitoyl-sphingosine (d18:1 to 16:0) ratio	4,561 European ancestry individuals	15443271	4561
GCST90200824	Adenosine 5'-diphosphate (ADP) to sulfate ratio	4,570 European ancestry individuals	15444279	4570
GCST90200825	Phosphate to sulfate ratio	8,211 European ancestry individuals	15428574	8211
GCST90200826	Glycine to phosphate ratio	8,271 European ancestry individuals	15431669	8271
GCST90200827	Phosphate to N-palmitoyl-sphingosine (d18:1 to 16:0) ratio	8,223 European ancestry individuals	15430113	8223
GCST90200828	Cholate to bilirubin (Z,Z) ratio	7,747 European ancestry individuals	15414235	7747
GCST90200829	Bilirubin (Z,Z) to taurocholate ratio	7,620 European ancestry individuals	15406151	7620
GCST90200830	Cholate to adenosine 3',5'-cyclic monophosphate (cAMP) ratio	6,359 European ancestry individuals	15343876	6359
GCST90200831	Cholate to phosphate ratio	7,742 European ancestry individuals	15413743	7742
GCST90200832	Adenosine 5'-diphosphate (ADP) to citrate ratio	4,567 European ancestry individuals	15443946	4567
GCST90200833	Cholate to adenosine 5'-monophosphate (AMP) ratio	7,769 European ancestry individuals	15415008	7769
GCST90200834	Adenosine 5'-diphosphate (ADP) to glycerol 3-phosphate ratio	4,588 European ancestry individuals	15442233	4588
GCST90200835	Adenosine 5'-diphosphate (ADP) to glycerol ratio	4,575 European ancestry individuals	15444251	4575
GCST90200836	Glycerol to glycerol 3-phosphate ratio	8,188 European ancestry individuals	15427011	8188
GCST90200837	Adenosine 5'-diphosphate (ADP) to glutamate ratio	4,556 European ancestry individuals	15443590	4556
GCST90200838	Phosphate to glutamate ratio	8,211 European ancestry individuals	15430457	8211
GCST90200839	Adenosine 5'-diphosphate (ADP) to aspartate ratio	4,563 European ancestry individuals	15443383	4563
GCST90200840	Adenosine 5'-diphosphate (ADP) to flavin adenine dinucleotide (FAD) ratio	3,441 European ancestry individuals	15362845	3441
GCST90200841	Adenosine 5'-diphosphate (ADP) to oxalate (ethanedioate) ratio	4,556 European ancestry individuals	15443975	4556
GCST90200842	Citrate to oxalate (ethanedioate) ratio	8,097 European ancestry individuals	15424311	8097
GCST90200843	Adenosine 5'-monophosphate (AMP) to flavin adenine dinucleotide (FAD) ratio	6,188 European ancestry individuals	15335000	6188
GCST90200844	Aspartate to phosphate ratio	8,297 European ancestry individuals	15432198	8297
GCST90200845	Adenosine 5'-monophosphate (AMP) to citrate ratio	8,193 European ancestry individuals	15429575	8193
GCST90200846	Phenylalanine to phosphate ratio	8,294 European ancestry individuals	15432103	8294
GCST90200847	Phosphate to tryptophan ratio	8,206 European ancestry individuals	15429839	8206
GCST90200848	Adenosine 5'-monophosphate (AMP) to glutamine ratio	8,196 European ancestry individuals	15429366	8196
GCST90200849	Adenosine 5'-monophosphate (AMP) to threonine ratio	8,173 European ancestry individuals	15429002	8173
GCST90200850	Adenosine 5'-monophosphate (AMP) to tryptophan ratio	8,180 European ancestry individuals	15429221	8180
GCST90200851	Adenosine 5'-monophosphate (AMP) to glycine ratio	8,195 European ancestry individuals	15429582	8195
GCST90200852	Adenosine 5'-monophosphate (AMP) to arginine ratio	8,185 European ancestry individuals	15429106	8185
GCST90200853	Adenosine 5'-monophosphate (AMP) to tyrosine ratio	8,193 European ancestry individuals	15429705	8193
GCST90200854	Arginine to phosphate ratio	8,297 European ancestry individuals	15432380	8297
GCST90200855	Phosphate to threonine ratio	8,226 European ancestry individuals	15430293	8226
GCST90200856	Phosphate to glutamine ratio	8,258 European ancestry individuals	15431351	8258
GCST90200857	Adenosine 5'-monophosphate (AMP) to aspartate ratio	8,205 European ancestry individuals	15429312	8205
GCST90200858	Phosphate to tyrosine ratio	8,226 European ancestry individuals	15430025	8226
GCST90200859	Adenosine 5'-monophosphate (AMP) to asparagine ratio	8,188 European ancestry individuals	15429547	8188
GCST90200860	Adenosine 5'-monophosphate (AMP) to serine ratio	8,194 European ancestry individuals	15429478	8194
GCST90200861	Histidine to phosphate ratio	8,294 European ancestry individuals	15432017	8294
GCST90200862	Adenosine 5'-monophosphate (AMP) to methionine ratio	8,194 European ancestry individuals	15429544	8194
GCST90200863	Phosphate to serine ratio	8,226 European ancestry individuals	15428649	8226
GCST90200864	Methionine to phosphate ratio	8,291 European ancestry individuals	15432092	8291
GCST90200865	Adenosine 5'-monophosphate (AMP) to histidine ratio	8,180 European ancestry individuals	15429172	8180
GCST90200866	phosphate to asparagine ratio	8,249 European ancestry individuals	15430935	8249
GCST90200867	Adenosine 5'-monophosphate (AMP) to isoleucine ratio	8,200 European ancestry individuals	15429842	8200
GCST90200868	Isoleucine to phosphate ratio	8,298 European ancestry individuals	15432369	8298
GCST90200869	Adenosine 5'-monophosphate (AMP) to valine ratio	8,225 European ancestry individuals	15429772	8225
GCST90200870	Adenosine 5'-monophosphate (AMP) to acetoacetate ratio	6,773 European ancestry individuals	15367070	6773
GCST90200871	Adenosine 5'-monophosphate (AMP) to cysteine ratio	8,177 European ancestry individuals	15429354	8177
GCST90200872	Phosphate to cysteine ratio	8,195 European ancestry individuals	15427834	8195
GCST90200873	Cortisol to 4-cholesten-3-one ratio	7,027 European ancestry individuals	15375841	7027
GCST90200874	Cysteinylglycine to taurine ratio	8,193 European ancestry individuals	15429201	8193
GCST90200875	Cysteinylglycine to glutamate ratio	8,197 European ancestry individuals	15429837	8197
GCST90200876	Cortisone to 4-cholesten-3-one ratio	6,971 European ancestry individuals	15372915	6971
GCST90200877	Taurine to glutamate ratio	8,220 European ancestry individuals	15427719	8220
GCST90200878	Glutarate (C5-DC) to caprylate (8:0) ratio	7,685 European ancestry individuals	15409021	7685
GCST90200879	Adenosine 5'-monophosphate (AMP) to glutamate ratio	8,213 European ancestry individuals	15429360	8213
GCST90200880	Glutarate (C5-DC) to salicylate ratio	7,684 European ancestry individuals	15410464	7684
GCST90200881	Aspartate to N-acetylglucosamine to N-acetylgalactosamine ratio	7,899 European ancestry individuals	15416513	7899
GCST90200882	Aspartate to mannose ratio	8,162 European ancestry individuals	15427657	8162
GCST90200883	Phosphate to acetoacetate ratio	6,791 European ancestry individuals	15368126	6791
GCST90200884	Mannose to N-acetylglucosamine to N-acetylgalactosamine ratio	7,907 European ancestry individuals	15416676	7907
GCST90200885	Phenylpyruvate to citrate ratio	8,177 European ancestry individuals	15429018	8177
GCST90200886	Phenylpyruvate to 4-hydroxyphenylpyruvate ratio	7,829 European ancestry individuals	15415896	7829
GCST90200887	Cholesterol to cortisol ratio	8,211 European ancestry individuals	15429346	8211
GCST90200888	Citrate to 4-hydroxyphenylpyruvate ratio	7,851 European ancestry individuals	15417294	7851
GCST90200889	Cholesterol to taurocholate ratio	7,611 European ancestry individuals	15405905	7611
GCST90200890	Cortisol to taurocholate ratio	7,610 European ancestry individuals	15406285	7610
GCST90200891	Salicylate to caprylate (8:0) ratio	8,068 European ancestry individuals	15424503	8068
GCST90200892	Hypotaurine to taurine ratio	8,157 European ancestry individuals	15428617	8157
GCST90200893	Taurine to cysteine ratio	8,186 European ancestry individuals	15428569	8186
GCST90200894	Inosine to theophylline ratio	4,662 European ancestry individuals	15451360	4662
GCST90200895	Hypotaurine to cysteine ratio	8,134 European ancestry individuals	15427713	8134
GCST90200896	Inosine to EDTA ratio	4,926 European ancestry individuals	15462587	4926
GCST90200897	Theophylline to EDTA ratio	7,867 European ancestry individuals	15416936	7867
GCST90200898	Citrulline to phosphate ratio	8,294 European ancestry individuals	15432024	8294
GCST90200899	Citrulline to ornithine ratio	8,225 European ancestry individuals	15430340	8225
GCST90200900	Phosphate to oleoyl-linoleoyl-glycerol (18:1 to 18:2) [2] ratio	7,992 European ancestry individuals	15418831	7992
GCST90200901	Ornithine to phosphate ratio	8,295 European ancestry individuals	15432162	8295
GCST90200902	Phosphate to linoleoyl-arachidonoyl-glycerol (18:2 to 20:4) [2] ratio	7,649 European ancestry individuals	15404687	7649
GCST90200903	Phosphate to glycerol ratio	8,179 European ancestry individuals	15428583	8179
GCST90200904	Phosphate to linoleoyl-arachidonoyl-glycerol (18:2 to 20:4) [1] ratio	7,623 European ancestry individuals	15401520	7623
GCST90200905	Glucose to glycerol ratio	8,160 European ancestry individuals	15428243	8160
GCST90200906	2'-deoxyuridine to cytidine ratio	7,410 European ancestry individuals	15395700	7410
GCST90200907	Retinol (Vitamin A) to linoleoyl-arachidonoyl-glycerol (18:2 to 20:4) [1] ratio	7,617 European ancestry individuals	15401710	7617
GCST90200908	Retinol (Vitamin A) to linoleoyl-arachidonoyl-glycerol (18:2 to 20:4) [2] ratio	7,668 European ancestry individuals	15405185	7668
GCST90200909	Uridine to 2'-deoxyuridine ratio	7,873 European ancestry individuals	15413944	7873
GCST90200910	Retinol (Vitamin A) to oleoyl-linoleoyl-glycerol (18:1 to 18:2) [2] ratio	7,981 European ancestry individuals	15417966	7981
GCST90200911	Tryptophan to pyruvate ratio	8,224 European ancestry individuals	15430393	8224
GCST90200912	tryptophan to tyrosine ratio	8,226 European ancestry individuals	15430116	8226
GCST90200913	Glucose to sucrose ratio	7,695 European ancestry individuals	15411165	7695
GCST90200914	Tyrosine to pyruvate ratio	8,220 European ancestry individuals	15429968	8220
GCST90200915	Glucose to fructose ratio	8,214 European ancestry individuals	15428792	8214
GCST90200916	Fructose to sucrose ratio	7,719 European ancestry individuals	15412103	7719
GCST90200917	Alpha-ketobutyrate to 3-methyl-2-oxobutyrate ratio	8,133 European ancestry individuals	15427155	8133
GCST90200918	N-palmitoyl-sphingosine (d18:1 to 16:0) to N-palmitoyl-sphinganine (d18:0 to 16:0) ratio	8,155 European ancestry individuals	15426479	8155
GCST90200919	Caffeine to theophylline ratio	7,756 European ancestry individuals	15413178	7756
GCST90200920	Mannose to glycerol ratio	8,168 European ancestry individuals	15429012	8168
GCST90200921	Mannose to mannitol to sorbitol ratio	8,208 European ancestry individuals	15427587	8208
GCST90200922	Alpha-ketobutyrate to pyruvate ratio	8,129 European ancestry individuals	15427204	8129
GCST90200923	Glycerol to mannitol to sorbitol ratio	8,153 European ancestry individuals	15427827	8153
GCST90200924	Alpha-tocopherol to glycerol ratio	8,158 European ancestry individuals	15427590	8158
GCST90200925	Caffeine to theobromine ratio	7,952 European ancestry individuals	15419917	7952
GCST90200926	N-stearoyl-sphingosine (d18:1 to 18:0) to N-palmitoyl-sphinganine (d18:0 to 16:0) ratio	8,159 European ancestry individuals	15427193	8159
GCST90200927	Theophylline to theobromine ratio	7,858 European ancestry individuals	15417883	7858
GCST90200928	N-palmitoyl-sphingosine (d18:1 to 16:0) to N-stearoyl-sphingosine (d18:1 to 18:0) ratio	8,191 European ancestry individuals	15428318	8191
GCST90200929	Glycerol to carnitine ratio	8,235 European ancestry individuals	15430150	8235
GCST90200930	Carnitine to acetylcarnitine (C2) ratio	8,206 European ancestry individuals	15429565	8206
GCST90200931	Glycerol to sulfate ratio	8,176 European ancestry individuals	15428149	8176
GCST90200932	Glycerol to palmitoylcarnitine (C16) ratio	8,165 European ancestry individuals	15428482	8165
GCST90200933	Alpha-ketoglutarate to proline ratio	8,273 European ancestry individuals	15431493	8273
GCST90200934	Acetylcarnitine (C2) to propionylcarnitine (C3) ratio	8,200 European ancestry individuals	15429545	8200
GCST90200935	Carnitine to propionylcarnitine (C3) ratio	8,185 European ancestry individuals	15428940	8185
GCST90200936	Succinate to proline ratio	8,209 European ancestry individuals	15428539	8209
GCST90200937	Alpha-ketoglutarate to trans-4-hydroxyproline ratio	8,272 European ancestry individuals	15431527	8272
GCST90200938	Alpha-ketoglutarate to alanine ratio	8,272 European ancestry individuals	15431458	8272
GCST90200939	Proline to trans-4-hydroxyproline ratio	8,194 European ancestry individuals	15427933	8194
GCST90200940	Adenosine 5'-diphosphate (ADP) to EDTA ratio	4,563 European ancestry individuals	15443915	4563
GCST90200941	Succinate to trans-4-hydroxyproline ratio	8,198 European ancestry individuals	15428627	8198
GCST90200942	Glutamate to pyruvate ratio	8,188 European ancestry individuals	15428851	8188
GCST90200943	Phosphate to EDTA ratio	8,225 European ancestry individuals	15430264	8225
GCST90200944	Alpha-ketoglutarate to pyruvate ratio	8,272 European ancestry individuals	15431436	8272
GCST90200945	Adenosine 5'-monophosphate (AMP) to EDTA ratio	8,179 European ancestry individuals	15429302	8179
GCST90200946	Glutamate to alanine ratio	8,172 European ancestry individuals	15426647	8172
GCST90200947	Adenosine 5'-diphosphate (ADP) to glucose ratio	4,581 European ancestry individuals	15444476	4581
GCST90200948	Adenosine 5'-diphosphate (ADP) to mannitol to sorbitol ratio	4,566 European ancestry individuals	15443473	4566
GCST90200949	Adenosine 5'-diphosphate (ADP) to N-acetylneuraminate ratio	4,553 European ancestry individuals	15443166	4553
GCST90200950	Glucose to mannitol to sorbitol ratio	8,254 European ancestry individuals	15430894	8254
GCST90200951	Mannose to fructose ratio	8,202 European ancestry individuals	15428285	8202
GCST90200952	Adenosine 5'-diphosphate (ADP) to cytidine ratio	4,350 European ancestry individuals	15431604	4350
GCST90200953	Glucose-to-mannose ratio	8,191 European ancestry individuals	15428816	8191
GCST90200954	Cytidine to N-acetylneuraminate ratio	7,683 European ancestry individuals	15408615	7683
GCST90200955	Adenosine 5'-diphosphate (ADP) to choline phosphate ratio	4,560 European ancestry individuals	15443531	4560
GCST90200956	Cytidine to N-acetylglucosamine to N-acetylgalactosamine ratio	7,427 European ancestry individuals	15397897	7427
GCST90200957	N-acetylneuraminate to N-acetylglucosamine to N-acetylgalactosamine ratio	7,988 European ancestry individuals	15420526	7988
GCST90200958	Adenosine 5'-diphosphate (ADP) to choline ratio	4,560 European ancestry individuals	15443565	4560
GCST90200959	Choline phosphate to choline ratio	8,196 European ancestry individuals	15428652	8196
GCST90200960	Choline phosphate to phosphoethanolamine ratio	8,213 European ancestry individuals	15428585	8213
GCST90200961	Adenosine 5'-diphosphate (ADP) to ornithine ratio	4,566 European ancestry individuals	15443986	4566
GCST90200962	Adenosine 5'-diphosphate (ADP) to glutamine ratio	4,569 European ancestry individuals	15444140	4569
GCST90200963	Inosine 5'-monophosphate (IMP) to urate ratio	4,598 European ancestry individuals	15456152	4598
GCST90200964	Adenosine 5'-diphosphate (ADP) to 5-oxoproline ratio	4,570 European ancestry individuals	15443910	4570
GCST90200965	Glutamate to 5-oxoproline ratio	8,171 European ancestry individuals	15425561	8171
GCST90200966	Adenosine 5'-diphosphate (ADP) to uridine ratio	4,565 European ancestry individuals	15443790	4565
GCST90200967	Phosphate to urate ratio	8,204 European ancestry individuals	15428926	8204
GCST90200968	Phosphate to 5-oxoproline ratio	8,217 European ancestry individuals	15430064	8217
GCST90200969	Adenosine 5'-monophosphate (AMP) to N-palmitoyl-sphingosine (d18:1 to 16:0) ratio	8,188 European ancestry individuals	15429394	8188
GCST90200970	Adenosine 5'-monophosphate (AMP) to leucine ratio	8,201 European ancestry individuals	15429648	8201
GCST90200971	Leucine to phosphate ratio	8,298 European ancestry individuals	15432369	8298
GCST90200972	Leucine to N-palmitoyl-sphingosine (d18:1 to 16:0) ratio	8,198 European ancestry individuals	15429307	8198
GCST90200973	Proline to glutamate ratio	8,185 European ancestry individuals	15428858	8185
GCST90200974	Phosphate to proline ratio	8,241 European ancestry individuals	15430856	8241
GCST90200975	Arachidonate (20:4n6) to caffeine ratio	8,000 European ancestry individuals	15422868	8000
GCST90200976	Adenosine 5'-monophosphate (AMP) to urate ratio	8,181 European ancestry individuals	15429221	8181
GCST90200977	Arachidonate (20:4n6) to paraxanthine ratio	7,776 European ancestry individuals	15414535	7776
GCST90200978	Caffeine to paraxanthine ratio	7,873 European ancestry individuals	15418498	7873
GCST90200979	Arachidonate (20:4n6) to linoleate (18:2n6) ratio	8,162 European ancestry individuals	15427706	8162
GCST90200980	Phosphoethanolamine to choline ratio	8,204 European ancestry individuals	15429841	8204
GCST90200981	Caffeine to linoleate (18:2n6) ratio	7,939 European ancestry individuals	15420085	7939
GCST90200982	Paraxanthine to linoleate (18:2n6) ratio	7,785 European ancestry individuals	15415908	7785
GCST90200983	Cholesterol to linoleoyl-arachidonoyl-glycerol (18:2 to 20:4) [1] ratio	7,624 European ancestry individuals	15401594	7624
GCST90200984	Cholesterol to benzoate ratio	7,387 European ancestry individuals	15399344	7387
GCST90200985	Cholesterol to oleoyl-linoleoyl-glycerol (18:1 to 18:2) [2] ratio	7,981 European ancestry individuals	15418813	7981
GCST90200986	Cholesterol to linoleoyl-arachidonoyl-glycerol (18:2 to 20:4) [2] ratio	7,655 European ancestry individuals	15403311	7655
GCST90200987	Benzoate to oleoyl-linoleoyl-glycerol (18:1 to 18:2) [2] ratio	7,162 European ancestry individuals	15385398	7162
GCST90200988	Benzoate to linoleoyl-arachidonoyl-glycerol (18:2 to 20:4) [1] ratio	6,813 European ancestry individuals	15366064	6813
GCST90200989	Histidine to asparagine ratio	8,225 European ancestry individuals	15429284	8225
GCST90200990	Benzoate to linoleoyl-arachidonoyl-glycerol (18:2 to 20:4) [2] ratio	6,865 European ancestry individuals	15370369	6865
GCST90200991	Histidine to alanine ratio	8,233 European ancestry individuals	15429262	8233
GCST90200992	Alanine to asparagine ratio	8,248 European ancestry individuals	15431174	8248
GCST90200993	Salicylate to oxalate (ethanedioate) ratio	8,107 European ancestry individuals	15425675	8107
GCST90200994	Glutamine to alanine ratio	8,222 European ancestry individuals	15429317	8222
GCST90200995	Salicylate to taurocholate ratio	7,614 European ancestry individuals	15406772	7614
GCST90200996	Citrate to taurocholate ratio	7,618 European ancestry individuals	15405901	7618
GCST90200997	Histidine to glutamine ratio	8,223 European ancestry individuals	15429925	8223
GCST90200998	Salicylate to citrate ratio	8,147 European ancestry individuals	15428164	8147
GCST90200999	Taurocholate to oxalate (ethanedioate) ratio	7,755 European ancestry individuals	15409864	7755
GCST90201000	Serine to threonine ratio	8,237 European ancestry individuals	15430937	8237
GCST90201001	Serine to alpha-ketobutyrate ratio	8,100 European ancestry individuals	15425506	8100
GCST90201002	Maltose to sucrose ratio	5,984 European ancestry individuals	15325380	5984
GCST90201003	Glucose to N-palmitoyl-sphingosine (d18:1 to 16:0) ratio	8,173 European ancestry individuals	15428947	8173
GCST90201004	Glucose to N-stearoyl-sphingosine (d18:1 to 18:0) ratio	8,179 European ancestry individuals	15428595	8179
GCST90201005	Fructose to maltose ratio	6,307 European ancestry individuals	15344259	6307
GCST90201006	Alpha-ketobutyrate to 3-methyl-2-oxovalerate ratio	8,136 European ancestry individuals	15426159	8136
GCST90201007	Glucose to N-palmitoyl-sphinganine (d18:0 to 16:0) ratio	8,119 European ancestry individuals	15426344	8119
GCST90201008	Threonine to alpha-ketobutyrate ratio	8,099 European ancestry individuals	15425776	8099
GCST90201009	Threonine to pyruvate ratio	8,220 European ancestry individuals	15428258	8220
GCST90201010	Alpha-ketobutyrate to 4-methyl-2-oxopentanoate ratio	8,142 European ancestry individuals	15425957	8142
GCST90201011	3-methyl-2-oxovalerate to 4-methyl-2-oxopentanoate ratio	8,233 European ancestry individuals	15429668	8233
GCST90201012	3-methyl-2-oxovalerate to 3-methyl-2-oxobutyrate ratio	8,200 European ancestry individuals	15429510	8200
GCST90201013	Androsterone glucuronide to etiocholanolone glucuronide ratio	7,555 European ancestry individuals	15398316	7555
GCST90201014	Glucuronate to androsterone glucuronide ratio	7,804 European ancestry individuals	15412106	7804
GCST90201015	Bilirubin (Z,Z) to androsterone glucuronide ratio	7,888 European ancestry individuals	15416763	7888
GCST90201016	Bilirubin (Z,Z) to etiocholanolone glucuronide ratio	7,707 European ancestry individuals	15409950	7707
GCST90201017	4-methyl-2-oxopentanoate to 3-methyl-2-oxobutyrate ratio	8,224 European ancestry individuals	15430516	8224
GCST90201018	Bilirubin (Z,Z) to glucuronate ratio	8,103 European ancestry individuals	15425649	8103
GCST90201019	Glucuronate to etiocholanolone glucuronide ratio	7,631 European ancestry individuals	15406935	7631
GCST90201020	Paraxanthine to 5-acetylamino-6-formylamino-3-methyluracil ratio	7,388 European ancestry individuals	15396961	7388

## Sheet: S4
Table S4. The primers used in this article.
Reagents	Vendor	Information
Rat: Primer-LAMA2	Tsingke Biotechnology	Forward: 5'-TCCCAAGCGCATCAACAGAG-3’
		Reverse: 5'-CAGTACATCTCGGGTCCTTTTTC-3
Rat: Primer-CSNK1G3	Tsingke Biotechnology	Forward: 5'-TGGGACCGAGTTTGGAGGATT -3’
		Reverse: 5'-CTGGCCGTCCTATTAAGAAGTTC-3
Homo: Primer-LAMA2	Tsingke Biotechnology	Forward: 5'-TGCTGTCCTGAATCTTGCTTC-3’
		Reverse: 5'-AGCATTTGTAATCGGGTGTCTC-3
Homo: Primer-CSNK1G3	Tsingke Biotechnology	Forward: 5'-TGGAGATACAAAACGGGCTACA-3’
		Reverse: 5'-GCAACTGTTTACCAATCCAGTCA-3

## Sheet: S5
Table S5. Heterogeneity analysis of food intake using participants data from the UK Biobank.
id.exposure	id.outcome	outcome	exposure	method	Q	Q_df	Q_pval
Added salt consumption	finngen_R10_N14_CALCUKIDUR	finngen_R10_N14_CALCUKIDUR	Added salt consumption	MR Egger	72.7265	64	0.212684
Added salt consumption	finngen_R10_N14_CALCUKIDUR	finngen_R10_N14_CALCUKIDUR	Added salt consumption	Inverse variance weighted	72.828	65	0.236151
Alcohol consumption	finngen_R10_N14_CALCUKIDUR	finngen_R10_N14_CALCUKIDUR	Alcohol consumption	MR Egger	5.0695	4	0.280241
Alcohol consumption	finngen_R10_N14_CALCUKIDUR	finngen_R10_N14_CALCUKIDUR	Alcohol consumption	Inverse variance weighted	8.84897	5	0.115242
Beef consumption	finngen_R10_N14_CALCUKIDUR	finngen_R10_N14_CALCUKIDUR	Beef consumption	MR Egger	6.27477	4	0.179547
Beef consumption	finngen_R10_N14_CALCUKIDUR	finngen_R10_N14_CALCUKIDUR	Beef consumption	Inverse variance weighted	7.52622	5	0.184352
Beer or cider consumption	finngen_R10_N14_CALCUKIDUR	finngen_R10_N14_CALCUKIDUR	Beer or cider consumption	MR Egger	6.61225	11	0.82956
Beer or cider consumption	finngen_R10_N14_CALCUKIDUR	finngen_R10_N14_CALCUKIDUR	Beer or cider consumption	Inverse variance weighted	9.73466	12	0.639226
Bread consumption	finngen_R10_N14_CALCUKIDUR	finngen_R10_N14_CALCUKIDUR	Bread consumption	MR Egger	28.4537	18	0.0554783
Bread consumption	finngen_R10_N14_CALCUKIDUR	finngen_R10_N14_CALCUKIDUR	Bread consumption	Inverse variance weighted	29.0456	19	0.0652718
Champagne or white wine consumption	finngen_R10_N14_CALCUKIDUR	finngen_R10_N14_CALCUKIDUR	Champagne or white wine consumption	MR Egger	3.95568	3	0.26629
Champagne or white wine consumption	finngen_R10_N14_CALCUKIDUR	finngen_R10_N14_CALCUKIDUR	Champagne or white wine consumption	Inverse variance weighted	8.24894	4	0.0828732
Cheese consumption	finngen_R10_N14_CALCUKIDUR	finngen_R10_N14_CALCUKIDUR	Cheese consumption	MR Egger	42.4887	15	0.000188948
Cheese consumption	finngen_R10_N14_CALCUKIDUR	finngen_R10_N14_CALCUKIDUR	Cheese consumption	Inverse variance weighted	43.3934	16	0.000243759
Coffee consumption	finngen_R10_N14_CALCUKIDUR	finngen_R10_N14_CALCUKIDUR	Coffee consumption	MR Egger	16.7957	8	0.0323079
Coffee consumption	finngen_R10_N14_CALCUKIDUR	finngen_R10_N14_CALCUKIDUR	Coffee consumption	Inverse variance weighted	17.2844	9	0.0444445
Cooked vegetables consumption	finngen_R10_N14_CALCUKIDUR	finngen_R10_N14_CALCUKIDUR	Cooked vegetables consumption	MR Egger	7.61057	5	0.179044
Cooked vegetables consumption	finngen_R10_N14_CALCUKIDUR	finngen_R10_N14_CALCUKIDUR	Cooked vegetables consumption	Inverse variance weighted	8.79713	6	0.185313
Decaffeinated coffee consumption	finngen_R10_N14_CALCUKIDUR	finngen_R10_N14_CALCUKIDUR	Decaffeinated coffee consumption	MR Egger	2.08072	1	0.14917
Decaffeinated coffee consumption	finngen_R10_N14_CALCUKIDUR	finngen_R10_N14_CALCUKIDUR	Decaffeinated coffee consumption	Inverse variance weighted	2.67762	2	0.262158
Dried fruit consumption	finngen_R10_N14_CALCUKIDUR	finngen_R10_N14_CALCUKIDUR	Dried fruit consumption	MR Egger	42.0736	38	0.298937
Dried fruit consumption	finngen_R10_N14_CALCUKIDUR	finngen_R10_N14_CALCUKIDUR	Dried fruit consumption	Inverse variance weighted	45.2104	39	0.228555
Drink temperature	finngen_R10_N14_CALCUKIDUR	finngen_R10_N14_CALCUKIDUR	Drink temperature	MR Egger	103.412	52	2.9239e-05
Drink temperature	finngen_R10_N14_CALCUKIDUR	finngen_R10_N14_CALCUKIDUR	Drink temperature	Inverse variance weighted	103.696	53	3.91213e-05
Fish consumption	finngen_R10_N14_CALCUKIDUR	finngen_R10_N14_CALCUKIDUR	Fish consumption	MR Egger	26.8741	18	0.0813872
Fish consumption	finngen_R10_N14_CALCUKIDUR	finngen_R10_N14_CALCUKIDUR	Fish consumption	Inverse variance weighted	28.2763	19	0.0782539
Fresh fruit consumption	finngen_R10_N14_CALCUKIDUR	finngen_R10_N14_CALCUKIDUR	Fresh fruit consumption	MR Egger	47.7779	40	0.1861
Fresh fruit consumption	finngen_R10_N14_CALCUKIDUR	finngen_R10_N14_CALCUKIDUR	Fresh fruit consumption	Inverse variance weighted	50.7685	41	0.141039
Fruit consumption	finngen_R10_N14_CALCUKIDUR	finngen_R10_N14_CALCUKIDUR	Fruit consumption	MR Egger	57.661	51	0.242521
Fruit consumption	finngen_R10_N14_CALCUKIDUR	finngen_R10_N14_CALCUKIDUR	Fruit consumption	Inverse variance weighted	59.1926	52	0.229686
Ground coffee consumption	finngen_R10_N14_CALCUKIDUR	finngen_R10_N14_CALCUKIDUR	Ground coffee consumption	MR Egger	0.529543	1	0.466799
Ground coffee consumption	finngen_R10_N14_CALCUKIDUR	finngen_R10_N14_CALCUKIDUR	Ground coffee consumption	Inverse variance weighted	0.530496	2	0.767016
Healthy food consumption	finngen_R10_N14_CALCUKIDUR	finngen_R10_N14_CALCUKIDUR	Healthy food consumption	MR Egger	67.2987	37	0.00169113
Healthy food consumption	finngen_R10_N14_CALCUKIDUR	finngen_R10_N14_CALCUKIDUR	Healthy food consumption	Inverse variance weighted	70.3693	38	0.00108955
Instant coffee consumption	finngen_R10_N14_CALCUKIDUR	finngen_R10_N14_CALCUKIDUR	Instant coffee consumption	MR Egger	12.5815	8	0.127084
Instant coffee consumption	finngen_R10_N14_CALCUKIDUR	finngen_R10_N14_CALCUKIDUR	Instant coffee consumption	Inverse variance weighted	18.3288	9	0.0315449
Lamb consumption	finngen_R10_N14_CALCUKIDUR	finngen_R10_N14_CALCUKIDUR	Lamb consumption	MR Egger	43.195	18	0.000750976
Lamb consumption	finngen_R10_N14_CALCUKIDUR	finngen_R10_N14_CALCUKIDUR	Lamb consumption	Inverse variance weighted	45.5529	19	0.000573179
Meat consumption	finngen_R10_N14_CALCUKIDUR	finngen_R10_N14_CALCUKIDUR	Meat consumption	MR Egger	16.5964	18	0.550995
Meat consumption	finngen_R10_N14_CALCUKIDUR	finngen_R10_N14_CALCUKIDUR	Meat consumption	Inverse variance weighted	16.6415	19	0.61414
Non-oily fish consumption	finngen_R10_N14_CALCUKIDUR	finngen_R10_N14_CALCUKIDUR	Non-oily fish consumption	MR Egger	22.6487	2	1.20752e-05
Non-oily fish consumption	finngen_R10_N14_CALCUKIDUR	finngen_R10_N14_CALCUKIDUR	Non-oily fish consumption	Inverse variance weighted	24.1209	3	2.35696e-05
Oily fish consumption	finngen_R10_N14_CALCUKIDUR	finngen_R10_N14_CALCUKIDUR	Oily fish consumption	MR Egger	45.3162	35	0.113675
Oily fish consumption	finngen_R10_N14_CALCUKIDUR	finngen_R10_N14_CALCUKIDUR	Oily fish consumption	Inverse variance weighted	47.2343	36	0.0996183
Overall healthy diet	finngen_R10_N14_CALCUKIDUR	finngen_R10_N14_CALCUKIDUR	Overall healthy diet	MR Egger	13.2212	10	0.211564
Overall healthy diet	finngen_R10_N14_CALCUKIDUR	finngen_R10_N14_CALCUKIDUR	Overall healthy diet	Inverse variance weighted	19.368	11	0.0547995
Percentage fat in milk consumption	finngen_R10_N14_CALCUKIDUR	finngen_R10_N14_CALCUKIDUR	Percentage fat in milk consumption	MR Egger	20.4184	7	0.00473343
Percentage fat in milk consumption	finngen_R10_N14_CALCUKIDUR	finngen_R10_N14_CALCUKIDUR	Percentage fat in milk consumption	Inverse variance weighted	39.2306	8	4.45406e-06
Pork consumption	finngen_R10_N14_CALCUKIDUR	finngen_R10_N14_CALCUKIDUR	Pork consumption	MR Egger	1.20203	2	0.548254
Pork consumption	finngen_R10_N14_CALCUKIDUR	finngen_R10_N14_CALCUKIDUR	Pork consumption	Inverse variance weighted	1.28722	3	0.73217
Poultry consumption	finngen_R10_N14_CALCUKIDUR	finngen_R10_N14_CALCUKIDUR	Poultry consumption	Inverse variance weighted	0.00696142	1	0.933506
Processed meat consumption	finngen_R10_N14_CALCUKIDUR	finngen_R10_N14_CALCUKIDUR	Processed meat consumption	MR Egger	4.11995	4	0.390016
Processed meat consumption	finngen_R10_N14_CALCUKIDUR	finngen_R10_N14_CALCUKIDUR	Processed meat consumption	Inverse variance weighted	4.12344	5	0.531784
Psychoactive drinks consumption	finngen_R10_N14_CALCUKIDUR	finngen_R10_N14_CALCUKIDUR	Psychoactive drinks consumption	MR Egger	28.8182	13	0.00694587
Psychoactive drinks consumption	finngen_R10_N14_CALCUKIDUR	finngen_R10_N14_CALCUKIDUR	Psychoactive drinks consumption	Inverse variance weighted	28.9338	14	0.010668
Red wine consumption	finngen_R10_N14_CALCUKIDUR	finngen_R10_N14_CALCUKIDUR	Red wine consumption	MR Egger	5.63906	4	0.227774
Red wine consumption	finngen_R10_N14_CALCUKIDUR	finngen_R10_N14_CALCUKIDUR	Red wine consumption	Inverse variance weighted	7.53178	5	0.183998
Salad consumption	finngen_R10_N14_CALCUKIDUR	finngen_R10_N14_CALCUKIDUR	Salad consumption	MR Egger	31.2024	20	0.0525751
Salad consumption	finngen_R10_N14_CALCUKIDUR	finngen_R10_N14_CALCUKIDUR	Salad consumption	Inverse variance weighted	31.6804	21	0.0630562
Spread on bread consumption	finngen_R10_N14_CALCUKIDUR	finngen_R10_N14_CALCUKIDUR	Spread on bread consumption	MR Egger	6.00019	2	0.0497824
Spread on bread consumption	finngen_R10_N14_CALCUKIDUR	finngen_R10_N14_CALCUKIDUR	Spread on bread consumption	Inverse variance weighted	6.12612	3	0.105633
Tea consumption	finngen_R10_N14_CALCUKIDUR	finngen_R10_N14_CALCUKIDUR	Tea consumption	MR Egger	28.2538	21	0.133099
Tea consumption	finngen_R10_N14_CALCUKIDUR	finngen_R10_N14_CALCUKIDUR	Tea consumption	Inverse variance weighted	28.6834	22	0.154124
Vegetables consumption	finngen_R10_N14_CALCUKIDUR	finngen_R10_N14_CALCUKIDUR	Vegetables consumption	MR Egger	26.5361	23	0.276218
Vegetables consumption	finngen_R10_N14_CALCUKIDUR	finngen_R10_N14_CALCUKIDUR	Vegetables consumption	Inverse variance weighted	26.7061	24	0.318338
Water consumption	finngen_R10_N14_CALCUKIDUR	finngen_R10_N14_CALCUKIDUR	Water consumption	MR Egger	61.6415	47	0.0743634
Water consumption	finngen_R10_N14_CALCUKIDUR	finngen_R10_N14_CALCUKIDUR	Water consumption	Inverse variance weighted	63.9526	48	0.0614531
Water consumption corrected for coffee	finngen_R10_N14_CALCUKIDUR	finngen_R10_N14_CALCUKIDUR	Water consumption corrected for coffee	MR Egger	72.6354	40	0.00121323
Water consumption corrected for coffee	finngen_R10_N14_CALCUKIDUR	finngen_R10_N14_CALCUKIDUR	Water consumption corrected for coffee	Inverse variance weighted	83.3408	41	0.000103714

## Sheet: S6
Table S6. Horizontal pleiotropy analysis of food intake with MR intercept values.
id.exposure	id.outcome	outcome	exposure	egger_intercept	se	pval
Added salt consumption	finngen_R10_N14_CALCUKIDUR	finngen_R10_N14_CALCUKIDUR	Added salt consumption	-0.00211725	0.00708387	0.765998
Alcohol consumption	finngen_R10_N14_CALCUKIDUR	finngen_R10_N14_CALCUKIDUR	Alcohol consumption	0.0681602	0.03947	0.159262
Beef consumption	finngen_R10_N14_CALCUKIDUR	finngen_R10_N14_CALCUKIDUR	Beef consumption	0.0726067	0.0812904	0.422243
Beer or cider consumption	finngen_R10_N14_CALCUKIDUR	finngen_R10_N14_CALCUKIDUR	Beer or cider consumption	-0.0339471	0.0192113	0.104917
Bread consumption	finngen_R10_N14_CALCUKIDUR	finngen_R10_N14_CALCUKIDUR	Bread consumption	-0.012493	0.0204167	0.548254
Champagne or white wine consumption	finngen_R10_N14_CALCUKIDUR	finngen_R10_N14_CALCUKIDUR	Champagne or white wine consumption	0.0636929	0.0352978	0.168926
Cheese consumption	finngen_R10_N14_CALCUKIDUR	finngen_R10_N14_CALCUKIDUR	Cheese consumption	-0.0175885	0.0311225	0.580334
Coffee consumption	finngen_R10_N14_CALCUKIDUR	finngen_R10_N14_CALCUKIDUR	Coffee consumption	-0.00702199	0.0145551	0.642415
Cooked vegetables consumption	finngen_R10_N14_CALCUKIDUR	finngen_R10_N14_CALCUKIDUR	Cooked vegetables consumption	-0.0457104	0.0517721	0.417703
Decaffeinated coffee consumption	finngen_R10_N14_CALCUKIDUR	finngen_R10_N14_CALCUKIDUR	Decaffeinated coffee consumption	0.043452	0.081127	0.686959
Dried fruit consumption	finngen_R10_N14_CALCUKIDUR	finngen_R10_N14_CALCUKIDUR	Dried fruit consumption	0.0188748	0.0112138	0.100542
Drink temperature	finngen_R10_N14_CALCUKIDUR	finngen_R10_N14_CALCUKIDUR	Drink temperature	0.00504105	0.0133211	0.706654
Fish consumption	finngen_R10_N14_CALCUKIDUR	finngen_R10_N14_CALCUKIDUR	Fish consumption	-0.0206418	0.0212999	0.345336
Fresh fruit consumption	finngen_R10_N14_CALCUKIDUR	finngen_R10_N14_CALCUKIDUR	Fresh fruit consumption	0.0150697	0.00952365	0.121448
Fruit consumption	finngen_R10_N14_CALCUKIDUR	finngen_R10_N14_CALCUKIDUR	Fruit consumption	0.00991197	0.00851619	0.249882
Ground coffee consumption	finngen_R10_N14_CALCUKIDUR	finngen_R10_N14_CALCUKIDUR	Ground coffee consumption	0.000837137	0.0271201	0.980355
Healthy food consumption	finngen_R10_N14_CALCUKIDUR	finngen_R10_N14_CALCUKIDUR	Healthy food consumption	-0.0179595	0.0138224	0.201879
Instant coffee consumption	finngen_R10_N14_CALCUKIDUR	finngen_R10_N14_CALCUKIDUR	Instant coffee consumption	0.026031	0.0136169	0.0922942
Lamb consumption	finngen_R10_N14_CALCUKIDUR	finngen_R10_N14_CALCUKIDUR	Lamb consumption	-0.0273999	0.0276416	0.3347
Meat consumption	finngen_R10_N14_CALCUKIDUR	finngen_R10_N14_CALCUKIDUR	Meat consumption	0.00366879	0.0172812	0.834258
Non-oily fish consumption	finngen_R10_N14_CALCUKIDUR	finngen_R10_N14_CALCUKIDUR	Non-oily fish consumption	0.0658927	0.182754	0.752952
Oily fish consumption	finngen_R10_N14_CALCUKIDUR	finngen_R10_N14_CALCUKIDUR	Oily fish consumption	-0.0163507	0.0134336	0.231692
Overall healthy diet	finngen_R10_N14_CALCUKIDUR	finngen_R10_N14_CALCUKIDUR	Overall healthy diet	0.037078	0.0171961	0.0564718
Percentage fat in milk consumption	finngen_R10_N14_CALCUKIDUR	finngen_R10_N14_CALCUKIDUR	Percentage fat in milk consumption	0.0878226	0.0345819	0.0386891
Pork consumption	finngen_R10_N14_CALCUKIDUR	finngen_R10_N14_CALCUKIDUR	Pork consumption	-0.0181387	0.0621459	0.797874
Poultry consumption	finngen_R10_N14_CALCUKIDUR	finngen_R10_N14_CALCUKIDUR	Poultry consumption
Processed meat consumption	finngen_R10_N14_CALCUKIDUR	finngen_R10_N14_CALCUKIDUR	Processed meat consumption	-0.00255599	0.0438996	0.956363
Psychoactive drinks consumption	finngen_R10_N14_CALCUKIDUR	finngen_R10_N14_CALCUKIDUR	Psychoactive drinks consumption	0.00407276	0.017834	0.822911
Red wine consumption	finngen_R10_N14_CALCUKIDUR	finngen_R10_N14_CALCUKIDUR	Red wine consumption	0.0533432	0.0460373	0.311043
Salad consumption	finngen_R10_N14_CALCUKIDUR	finngen_R10_N14_CALCUKIDUR	Salad consumption	0.0127147	0.0229696	0.586027
Spread on bread consumption	finngen_R10_N14_CALCUKIDUR	finngen_R10_N14_CALCUKIDUR	Spread on bread consumption	-0.0175602	0.085709	0.856623
Tea consumption	finngen_R10_N14_CALCUKIDUR	finngen_R10_N14_CALCUKIDUR	Tea consumption	-0.00831122	0.0147088	0.578026
Vegetables consumption	finngen_R10_N14_CALCUKIDUR	finngen_R10_N14_CALCUKIDUR	Vegetables consumption	0.00719978	0.0187553	0.704593
Water consumption	finngen_R10_N14_CALCUKIDUR	finngen_R10_N14_CALCUKIDUR	Water consumption	-0.0107584	0.00810452	0.190771
Water consumption corrected for coffee	finngen_R10_N14_CALCUKIDUR	finngen_R10_N14_CALCUKIDUR	Water consumption corrected for coffee	-0.0410537	0.0169081	0.019772

## Sheet: S7
Table S7. Heterogeneity analysis of food liking using participants data from the UK Biobank.
id.exposure	id.outcome	outcome	exposure	method	Q	Q_df	Q_pval
GCST90094687	finngen_R10_N14_CALCUKIDUR	Calculus of kidney and ureter	Adding salt to food liking	MR Egger	16.8108	11	0.113598
GCST90094687	finngen_R10_N14_CALCUKIDUR	Calculus of kidney and ureter	Adding salt to food liking	Inverse variance weighted	17.5648	12	0.129559
GCST90094689	finngen_R10_N14_CALCUKIDUR	Calculus of kidney and ureter	Aniseed liking	MR Egger	9.77877	5	0.081752
GCST90094689	finngen_R10_N14_CALCUKIDUR	Calculus of kidney and ureter	Aniseed liking	Inverse variance weighted	9.98665	6	0.125215
GCST90094691	finngen_R10_N14_CALCUKIDUR	Calculus of kidney and ureter	Apples liking	MR Egger	8.49911	1	0.0035532
GCST90094691	finngen_R10_N14_CALCUKIDUR	Calculus of kidney and ureter	Apples liking	Inverse variance weighted	9.05848	2	0.0107889
GCST90094692	finngen_R10_N14_CALCUKIDUR	Calculus of kidney and ureter	Asparagus liking	MR Egger	7.09203	6	0.31242
GCST90094692	finngen_R10_N14_CALCUKIDUR	Calculus of kidney and ureter	Asparagus liking	Inverse variance weighted	7.18574	7	0.409801
GCST90094693	finngen_R10_N14_CALCUKIDUR	Calculus of kidney and ureter	Aubergine liking	MR Egger	30.6175	8	0.000164313
GCST90094693	finngen_R10_N14_CALCUKIDUR	Calculus of kidney and ureter	Aubergine liking	Inverse variance weighted	31.0924	9	0.000285424
GCST90094694	finngen_R10_N14_CALCUKIDUR	Calculus of kidney and ureter	Avocado liking	MR Egger	3.51819	9	0.940177
GCST90094694	finngen_R10_N14_CALCUKIDUR	Calculus of kidney and ureter	Avocado liking	Inverse variance weighted	4.57344	10	0.917794
GCST90094695	finngen_R10_N14_CALCUKIDUR	Calculus of kidney and ureter	Bacon liking	MR Egger	0.441892	2	0.80176
GCST90094695	finngen_R10_N14_CALCUKIDUR	Calculus of kidney and ureter	Bacon liking	Inverse variance weighted	1.7616	3	0.623327
GCST90094696	finngen_R10_N14_CALCUKIDUR	Calculus of kidney and ureter	Baked/steamed fish liking	MR Egger	8.74438	4	0.0678163
GCST90094696	finngen_R10_N14_CALCUKIDUR	Calculus of kidney and ureter	Baked/steamed fish liking	Inverse variance weighted	10.7016	5	0.0576277
GCST90094697	finngen_R10_N14_CALCUKIDUR	Calculus of kidney and ureter	Banana liking	Inverse variance weighted	3.84349	1	0.0499393
GCST90094698	finngen_R10_N14_CALCUKIDUR	Calculus of kidney and ureter	BBQ/grilled meat liking	MR Egger	0.137595	2	0.933516
GCST90094698	finngen_R10_N14_CALCUKIDUR	Calculus of kidney and ureter	BBQ/grilled meat liking	Inverse variance weighted	0.581074	3	0.900751
GCST90094700	finngen_R10_N14_CALCUKIDUR	Calculus of kidney and ureter	Beef/steak liking	MR Egger	6.74966	3	0.0803197
GCST90094700	finngen_R10_N14_CALCUKIDUR	Calculus of kidney and ureter	Beef/steak liking	Inverse variance weighted	6.97462	4	0.137236
GCST90094702	finngen_R10_N14_CALCUKIDUR	Calculus of kidney and ureter	Beetroot liking	MR Egger	6.3396	4	0.175182
GCST90094702	finngen_R10_N14_CALCUKIDUR	Calculus of kidney and ureter	Beetroot liking	Inverse variance weighted	7.11883	5	0.211952
GCST90094704	finngen_R10_N14_CALCUKIDUR	Calculus of kidney and ureter	Biscuits liking	MR Egger	13.5815	7	0.0591447
GCST90094704	finngen_R10_N14_CALCUKIDUR	Calculus of kidney and ureter	Biscuits liking	Inverse variance weighted	14.9338	8	0.0604458
GCST90094843	finngen_R10_N14_CALCUKIDUR	Calculus of kidney and ureter	Soft cheese liking	MR Egger	7.6276	1	0.00574818
GCST90094843	finngen_R10_N14_CALCUKIDUR	Calculus of kidney and ureter	Soft cheese liking	Inverse variance weighted	7.85546	2	0.0196883
GCST90094706	finngen_R10_N14_CALCUKIDUR	Calculus of kidney and ureter	F-bitter food liking (derived food-liking factor)	MR Egger	11.9792	4	0.0175065
GCST90094706	finngen_R10_N14_CALCUKIDUR	Calculus of kidney and ureter	F-bitter food liking (derived food-liking factor)	Inverse variance weighted	12.0997	5	0.0334474
GCST90094707	finngen_R10_N14_CALCUKIDUR	Calculus of kidney and ureter	Black olive liking	MR Egger	25.6909	20	0.176264
GCST90094707	finngen_R10_N14_CALCUKIDUR	Calculus of kidney and ureter	Black olive liking	Inverse variance weighted	26.7939	21	0.177778
GCST90094708	finngen_R10_N14_CALCUKIDUR	Calculus of kidney and ureter	Black pepper liking	MR Egger	14.8258	6	0.0216557
GCST90094708	finngen_R10_N14_CALCUKIDUR	Calculus of kidney and ureter	Black pepper liking	Inverse variance weighted	15.0725	7	0.0350818
GCST90094709	finngen_R10_N14_CALCUKIDUR	Calculus of kidney and ureter	Blue cheese liking	MR Egger	7.85652	13	0.85282
GCST90094709	finngen_R10_N14_CALCUKIDUR	Calculus of kidney and ureter	Blue cheese liking	Inverse variance weighted	8.5129	14	0.860933
GCST90094705	finngen_R10_N14_CALCUKIDUR	Calculus of kidney and ureter	Bitter ale liking	MR Egger	7.38076	2	0.0249625
GCST90094705	finngen_R10_N14_CALCUKIDUR	Calculus of kidney and ureter	Bitter ale liking	Inverse variance weighted	8.3638	3	0.039062
GCST90094712	finngen_R10_N14_CALCUKIDUR	Calculus of kidney and ureter	Broccoli liking	MR Egger	1.92928	3	0.587213
GCST90094712	finngen_R10_N14_CALCUKIDUR	Calculus of kidney and ureter	Broccoli liking	Inverse variance weighted	3.27318	4	0.513193
GCST90094714	finngen_R10_N14_CALCUKIDUR	Calculus of kidney and ureter	Brussel sprout liking	MR Egger	5.91525	3	0.115807
GCST90094714	finngen_R10_N14_CALCUKIDUR	Calculus of kidney and ureter	Brussel sprout liking	Inverse variance weighted	8.7112	4	0.0687377
GCST90094716	finngen_R10_N14_CALCUKIDUR	Calculus of kidney and ureter	F-burn/spicy liking (derived food-liking factor)	MR Egger	15.4844	11	0.161377
GCST90094716	finngen_R10_N14_CALCUKIDUR	Calculus of kidney and ureter	F-burn/spicy liking (derived food-liking factor)	Inverse variance weighted	15.5072	12	0.214863
GCST90094717	finngen_R10_N14_CALCUKIDUR	Calculus of kidney and ureter	Adding butter to bread liking	MR Egger	1.80392	1	0.179239
GCST90094717	finngen_R10_N14_CALCUKIDUR	Calculus of kidney and ureter	Adding butter to bread liking	Inverse variance weighted	4.35548	2	0.113297
GCST90094718	finngen_R10_N14_CALCUKIDUR	Calculus of kidney and ureter	Butternut squash liking	MR Egger	5.73731	1	0.0166082
GCST90094718	finngen_R10_N14_CALCUKIDUR	Calculus of kidney and ureter	Butternut squash liking	Inverse variance weighted	16.7026	2	0.000236093
GCST90094719	finngen_R10_N14_CALCUKIDUR	Calculus of kidney and ureter	Cabbage liking	MR Egger	8.28297	3	0.0405117
GCST90094719	finngen_R10_N14_CALCUKIDUR	Calculus of kidney and ureter	Cabbage liking	Inverse variance weighted	8.37757	4	0.0786863
GCST90094721	finngen_R10_N14_CALCUKIDUR	Calculus of kidney and ureter	Cake liking	MR Egger	19.0789	11	0.0596912
GCST90094721	finngen_R10_N14_CALCUKIDUR	Calculus of kidney and ureter	Cake liking	Inverse variance weighted	19.0822	12	0.0865638
GCST90094723	finngen_R10_N14_CALCUKIDUR	Calculus of kidney and ureter	Cake icing liking	MR Egger	11.1515	7	0.132147
GCST90094723	finngen_R10_N14_CALCUKIDUR	Calculus of kidney and ureter	Cake icing liking	Inverse variance weighted	11.1646	8	0.192547
GCST90094798	finngen_R10_N14_CALCUKIDUR	Calculus of kidney and ureter	Mayonnaise liking	MR Egger	10.9783	6	0.0890483
GCST90094724	finngen_R10_N14_CALCUKIDUR	Calculus of kidney and ureter	Capers liking	MR Egger	16.1321	10	0.0959141
GCST90094727	finngen_R10_N14_CALCUKIDUR	Calculus of kidney and ureter	Cauliflower liking	MR Egger	4.7487	2	0.0930749
GCST90094727	finngen_R10_N14_CALCUKIDUR	Calculus of kidney and ureter	Cauliflower liking	Inverse variance weighted	4.7699	3	0.189443
GCST90094730	finngen_R10_N14_CALCUKIDUR	Calculus of kidney and ureter	Cheesecake liking	MR Egger	2.89016	4	0.576372
GCST90094730	finngen_R10_N14_CALCUKIDUR	Calculus of kidney and ureter	Cheesecake liking	Inverse variance weighted	3.36689	5	0.643618
GCST90094724	finngen_R10_N14_CALCUKIDUR	Calculus of kidney and ureter	Capers liking	Inverse variance weighted	16.3011	11	0.130316
GCST90094758	finngen_R10_N14_CALCUKIDUR	Calculus of kidney and ureter	Extra virgin olive oil liking	Inverse variance weighted	2.1973	1	0.138253
GCST90094732	finngen_R10_N14_CALCUKIDUR	Calculus of kidney and ureter	Chicken liking	Inverse variance weighted	0.261171	1	0.609317
GCST90094733	finngen_R10_N14_CALCUKIDUR	Calculus of kidney and ureter	Chilli pepper liking	MR Egger	15.1435	11	0.17602
GCST90094733	finngen_R10_N14_CALCUKIDUR	Calculus of kidney and ureter	Chilli pepper liking	Inverse variance weighted	15.7568	12	0.202632
GCST90094734	finngen_R10_N14_CALCUKIDUR	Calculus of kidney and ureter	Chips liking	MR Egger	26.4652	2	1.79124e-06
GCST90094734	finngen_R10_N14_CALCUKIDUR	Calculus of kidney and ureter	Chips liking	Inverse variance weighted	26.8847	3	6.22422e-06
GCST90094738	finngen_R10_N14_CALCUKIDUR	Calculus of kidney and ureter	Coffee difference liking	MR Egger	7.87137	3	0.0487464
GCST90094738	finngen_R10_N14_CALCUKIDUR	Calculus of kidney and ureter	Coffee difference liking	Inverse variance weighted	15.9442	4	0.0030949
GCST90094739	finngen_R10_N14_CALCUKIDUR	Calculus of kidney and ureter	Coffee max liking	MR Egger	0.435972	2	0.804137
GCST90094739	finngen_R10_N14_CALCUKIDUR	Calculus of kidney and ureter	Coffee max liking	Inverse variance weighted	4.66614	3	0.197941
GCST90094740	finngen_R10_N14_CALCUKIDUR	Calculus of kidney and ureter	Coffee with sugar liking	MR Egger	3.762	2	0.152438
GCST90094740	finngen_R10_N14_CALCUKIDUR	Calculus of kidney and ureter	Coffee with sugar liking	Inverse variance weighted	24.4657	3	1.99679e-05
GCST90094741	finngen_R10_N14_CALCUKIDUR	Calculus of kidney and ureter	Coffee without sugar liking	MR Egger	27.2229	4	1.79192e-05
GCST90094741	finngen_R10_N14_CALCUKIDUR	Calculus of kidney and ureter	Coffee without sugar liking	Inverse variance weighted	36.46	5	7.6837e-07
GCST90094744	finngen_R10_N14_CALCUKIDUR	Calculus of kidney and ureter	Coriander liking	Inverse variance weighted	2.8684	1	0.0903345
GCST90094745	finngen_R10_N14_CALCUKIDUR	Calculus of kidney and ureter	Corn flake liking	MR Egger	4.39428	4	0.355268
GCST90094745	finngen_R10_N14_CALCUKIDUR	Calculus of kidney and ureter	Corn flake liking	Inverse variance weighted	6.04653	5	0.301717
GCST90094746	finngen_R10_N14_CALCUKIDUR	Calculus of kidney and ureter	Cream liking	MR Egger	3.02164	3	0.388301
GCST90094746	finngen_R10_N14_CALCUKIDUR	Calculus of kidney and ureter	Cream liking	Inverse variance weighted	3.26083	4	0.515162
GCST90094747	finngen_R10_N14_CALCUKIDUR	Calculus of kidney and ureter	Crisps liking	MR Egger	2.25685	7	0.944268
GCST90094747	finngen_R10_N14_CALCUKIDUR	Calculus of kidney and ureter	Crisps liking	Inverse variance weighted	2.43546	8	0.964673
GCST90094748	finngen_R10_N14_CALCUKIDUR	Calculus of kidney and ureter	Croissant liking	Inverse variance weighted	22.8084	1	1.78983e-06
GCST90094749	finngen_R10_N14_CALCUKIDUR	Calculus of kidney and ureter	Cucumber liking	MR Egger	0.0167037	1	0.897165
GCST90094749	finngen_R10_N14_CALCUKIDUR	Calculus of kidney and ureter	Cucumber liking	Inverse variance weighted	2.88078	2	0.236836
GCST90094750	finngen_R10_N14_CALCUKIDUR	Calculus of kidney and ureter	Curry liking	MR Egger	3.17854	5	0.672483
GCST90094750	finngen_R10_N14_CALCUKIDUR	Calculus of kidney and ureter	Curry liking	Inverse variance weighted	5.9369	6	0.430296
GCST90094751	finngen_R10_N14_CALCUKIDUR	Calculus of kidney and ureter	F-dairy liking (derived food-liking factor)	Inverse variance weighted	0.18559	1	0.666613
GCST90094752	finngen_R10_N14_CALCUKIDUR	Calculus of kidney and ureter	Dark chocolate liking	MR Egger	16.1775	12	0.183241
GCST90094752	finngen_R10_N14_CALCUKIDUR	Calculus of kidney and ureter	Dark chocolate liking	Inverse variance weighted	18.0172	13	0.156867
GCST90094755	finngen_R10_N14_CALCUKIDUR	Calculus of kidney and ureter	Diet fizzy drinks liking	MR Egger	9.28628	2	0.00962741
GCST90094755	finngen_R10_N14_CALCUKIDUR	Calculus of kidney and ureter	Diet fizzy drinks liking	Inverse variance weighted	9.28786	3	0.0256986
GCST90094756	finngen_R10_N14_CALCUKIDUR	Calculus of kidney and ureter	Dried fruit liking	MR Egger	6.25113	2	0.0439122
GCST90094756	finngen_R10_N14_CALCUKIDUR	Calculus of kidney and ureter	Dried fruit liking	Inverse variance weighted	6.44885	3	0.0917017
GCST90094757	finngen_R10_N14_CALCUKIDUR	Calculus of kidney and ureter	Eggs liking	MR Egger	1.58505	2	0.4527
GCST90094757	finngen_R10_N14_CALCUKIDUR	Calculus of kidney and ureter	Eggs liking	Inverse variance weighted	1.95026	3	0.582794
GCST90094798	finngen_R10_N14_CALCUKIDUR	Calculus of kidney and ureter	Mayonnaise liking	Inverse variance weighted	10.9991	7	0.138659
GCST90094761	finngen_R10_N14_CALCUKIDUR	Calculus of kidney and ureter	F-fatty food liking (derived food-liking factor)	MR Egger	1.53203	4	0.820953
GCST90094761	finngen_R10_N14_CALCUKIDUR	Calculus of kidney and ureter	F-fatty food liking (derived food-liking factor)	Inverse variance weighted	2.78271	5	0.733442
GCST90094764	finngen_R10_N14_CALCUKIDUR	Calculus of kidney and ureter	Fried chicken liking	Inverse variance weighted	0.374247	1	0.540698
GCST90094765	finngen_R10_N14_CALCUKIDUR	Calculus of kidney and ureter	Fried fish liking	MR Egger	0.196597	3	0.978137
GCST90094765	finngen_R10_N14_CALCUKIDUR	Calculus of kidney and ureter	Fried fish liking	Inverse variance weighted	3.294	4	0.509884
GCST90094766	finngen_R10_N14_CALCUKIDUR	Calculus of kidney and ureter	Fruit liking	Inverse variance weighted	11.532	8	0.173336
GCST90094867	finngen_R10_N14_CALCUKIDUR	Calculus of kidney and ureter	White wine liking	MR Egger	3.49288	2	0.174393
GCST90094769	finngen_R10_N14_CALCUKIDUR	Calculus of kidney and ureter	Garlic liking	MR Egger	7.98705	6	0.239054
GCST90094769	finngen_R10_N14_CALCUKIDUR	Calculus of kidney and ureter	Garlic liking	Inverse variance weighted	8.22153	7	0.313466
GCST90094770	finngen_R10_N14_CALCUKIDUR	Calculus of kidney and ureter	Gherkins liking	MR Egger	16.5979	17	0.481916
GCST90094770	finngen_R10_N14_CALCUKIDUR	Calculus of kidney and ureter	Gherkins liking	Inverse variance weighted	16.7782	18	0.5384
GCST90094771	finngen_R10_N14_CALCUKIDUR	Calculus of kidney and ureter	Globe artichoke liking	MR Egger	9.57483	6	0.143737
GCST90094771	finngen_R10_N14_CALCUKIDUR	Calculus of kidney and ureter	Globe artichoke liking	Inverse variance weighted	9.93535	7	0.192267
GCST90094773	finngen_R10_N14_CALCUKIDUR	Calculus of kidney and ureter	Goat cheese liking	MR Egger	6.70625	3	0.0818738
GCST90094773	finngen_R10_N14_CALCUKIDUR	Calculus of kidney and ureter	Goat cheese liking	Inverse variance weighted	6.83342	4	0.144958
GCST90094774	finngen_R10_N14_CALCUKIDUR	Calculus of kidney and ureter	Grapefruit liking	MR Egger	11.122	6	0.0846789
GCST90094774	finngen_R10_N14_CALCUKIDUR	Calculus of kidney and ureter	Grapefruit liking	Inverse variance weighted	12.4493	7	0.0867181
GCST90094775	finngen_R10_N14_CALCUKIDUR	Calculus of kidney and ureter	Green olives liking	MR Egger	25.3668	23	0.331652
GCST90094775	finngen_R10_N14_CALCUKIDUR	Calculus of kidney and ureter	Green olives liking	Inverse variance weighted	25.4298	24	0.382716
GCST90094776	finngen_R10_N14_CALCUKIDUR	Calculus of kidney and ureter	Haddock liking	MR Egger	3.77683	3	0.286593
GCST90094776	finngen_R10_N14_CALCUKIDUR	Calculus of kidney and ureter	Haddock liking	Inverse variance weighted	6.09593	4	0.192098
GCST90094777	finngen_R10_N14_CALCUKIDUR	Calculus of kidney and ureter	Ham liking	MR Egger	11.3298	8	0.183702
GCST90094777	finngen_R10_N14_CALCUKIDUR	Calculus of kidney and ureter	Ham liking	Inverse variance weighted	14.3716	9	0.109707
GCST90094778	finngen_R10_N14_CALCUKIDUR	Calculus of kidney and ureter	Hard cheese liking	MR Egger	1.02703	2	0.598389
GCST90094778	finngen_R10_N14_CALCUKIDUR	Calculus of kidney and ureter	Hard cheese liking	Inverse variance weighted	1.02955	3	0.794102
GCST90094781	finngen_R10_N14_CALCUKIDUR	Calculus of kidney and ureter	Herring liking	MR Egger	40.918	16	0.000570961
GCST90094781	finngen_R10_N14_CALCUKIDUR	Calculus of kidney and ureter	Herring liking	Inverse variance weighted	41.2843	17	0.00085004
GCST90094731	finngen_R10_N14_CALCUKIDUR	Calculus of kidney and ureter	Cherry liking	MR Egger	6.34066	4	0.175111
GCST90094829	finngen_R10_N14_CALCUKIDUR	Calculus of kidney and ureter	Salty pretzels liking	MR Egger	4.75392	3	0.190729
GCST90094784	finngen_R10_N14_CALCUKIDUR	Calculus of kidney and ureter	Ice cream liking	MR Egger	4.48094	6	0.611883
GCST90094784	finngen_R10_N14_CALCUKIDUR	Calculus of kidney and ureter	Ice cream liking	Inverse variance weighted	4.64012	7	0.703785
GCST90094786	finngen_R10_N14_CALCUKIDUR	Calculus of kidney and ureter	Jam liking	MR Egger	12.3779	4	0.0147515
GCST90094786	finngen_R10_N14_CALCUKIDUR	Calculus of kidney and ureter	Jam liking	Inverse variance weighted	28.404	5	3.03433e-05
GCST90094787	finngen_R10_N14_CALCUKIDUR	Calculus of kidney and ureter	Ketchup liking	MR Egger	6.38748	8	0.603914
GCST90094787	finngen_R10_N14_CALCUKIDUR	Calculus of kidney and ureter	Ketchup liking	Inverse variance weighted	6.52741	9	0.68619
GCST90094788	finngen_R10_N14_CALCUKIDUR	Calculus of kidney and ureter	Kiwi liking	MR Egger	1.32054	1	0.250494
GCST90094788	finngen_R10_N14_CALCUKIDUR	Calculus of kidney and ureter	Kiwi liking	Inverse variance weighted	5.00414	2	0.0819152
GCST90094789	finngen_R10_N14_CALCUKIDUR	Calculus of kidney and ureter	Lager liking	MR Egger	22.166	8	0.00461743
GCST90094789	finngen_R10_N14_CALCUKIDUR	Calculus of kidney and ureter	Lager liking	Inverse variance weighted	25.3856	9	0.00257296
GCST90094790	finngen_R10_N14_CALCUKIDUR	Calculus of kidney and ureter	Lamb liking	MR Egger	2.85059	5	0.723008
GCST90094790	finngen_R10_N14_CALCUKIDUR	Calculus of kidney and ureter	Lamb liking	Inverse variance weighted	2.98473	6	0.810761
GCST90094792	finngen_R10_N14_CALCUKIDUR	Calculus of kidney and ureter	Lemon liking	MR Egger	7.32459	3	0.0622409
GCST90094792	finngen_R10_N14_CALCUKIDUR	Calculus of kidney and ureter	Lemon liking	Inverse variance weighted	8.08234	4	0.088608
GCST90094793	finngen_R10_N14_CALCUKIDUR	Calculus of kidney and ureter	F-lentils/beans liking (derived food-liking factor)	Inverse variance weighted	0.0776906	1	0.780452
GCST90094794	finngen_R10_N14_CALCUKIDUR	Calculus of kidney and ureter	Liver liking	MR Egger	15.4732	8	0.0505712
GCST90094794	finngen_R10_N14_CALCUKIDUR	Calculus of kidney and ureter	Liver liking	Inverse variance weighted	15.4857	9	0.0784308
GCST90094796	finngen_R10_N14_CALCUKIDUR	Calculus of kidney and ureter	Mackerel liking	MR Egger	16.9054	10	0.0764845
GCST90094796	finngen_R10_N14_CALCUKIDUR	Calculus of kidney and ureter	Mackerel liking	Inverse variance weighted	16.9072	11	0.11065
GCST90094797	finngen_R10_N14_CALCUKIDUR	Calculus of kidney and ureter	Marzipan liking	MR Egger	7.21781	5	0.204939
GCST90094797	finngen_R10_N14_CALCUKIDUR	Calculus of kidney and ureter	Marzipan liking	Inverse variance weighted	7.85107	6	0.249218
GCST90094766	finngen_R10_N14_CALCUKIDUR	Calculus of kidney and ureter	Fruit liking	MR Egger	9.56951	7	0.214309
GCST90094731	finngen_R10_N14_CALCUKIDUR	Calculus of kidney and ureter	Cherry liking	Inverse variance weighted	6.44827	5	0.26501
GCST90094800	finngen_R10_N14_CALCUKIDUR	Calculus of kidney and ureter	Melon liking	Inverse variance weighted	0.224356	1	0.635741
GCST90094801	finngen_R10_N14_CALCUKIDUR	Calculus of kidney and ureter	Milk chocolate liking	MR Egger	6.21478	2	0.0447174
GCST90094801	finngen_R10_N14_CALCUKIDUR	Calculus of kidney and ureter	Milk chocolate liking	Inverse variance weighted	9.25688	3	0.0260635
GCST90094803	finngen_R10_N14_CALCUKIDUR	Calculus of kidney and ureter	Mushroom liking	MR Egger	7.51188	5	0.185268
GCST90094803	finngen_R10_N14_CALCUKIDUR	Calculus of kidney and ureter	Mushroom liking	Inverse variance weighted	14.0001	6	0.0296355
GCST90094805	finngen_R10_N14_CALCUKIDUR	Calculus of kidney and ureter	Onion liking	MR Egger	2.62424	3	0.453256
GCST90094805	finngen_R10_N14_CALCUKIDUR	Calculus of kidney and ureter	Onion liking	Inverse variance weighted	3.66309	4	0.453516
GCST90094806	finngen_R10_N14_CALCUKIDUR	Calculus of kidney and ureter	Orange juice liking	MR Egger	0.322655	1	0.570016
GCST90094806	finngen_R10_N14_CALCUKIDUR	Calculus of kidney and ureter	Orange juice liking	Inverse variance weighted	30.0884	2	2.9268e-07
GCST90094807	finngen_R10_N14_CALCUKIDUR	Calculus of kidney and ureter	Oranges liking	MR Egger	7.62328	4	0.106394
GCST90094807	finngen_R10_N14_CALCUKIDUR	Calculus of kidney and ureter	Oranges liking	Inverse variance weighted	11.7651	5	0.0381527
GCST90094809	finngen_R10_N14_CALCUKIDUR	Calculus of kidney and ureter	Pears liking	MR Egger	6.76605	2	0.0339447
GCST90094809	finngen_R10_N14_CALCUKIDUR	Calculus of kidney and ureter	Pears liking	Inverse variance weighted	6.93597	3	0.0739667
GCST90094810	finngen_R10_N14_CALCUKIDUR	Calculus of kidney and ureter	Pizza liking	MR Egger	1.10727	1	0.292675
GCST90094810	finngen_R10_N14_CALCUKIDUR	Calculus of kidney and ureter	Pizza liking	Inverse variance weighted	1.13019	2	0.568305
GCST90094811	finngen_R10_N14_CALCUKIDUR	Calculus of kidney and ureter	Plain yoghurt liking	MR Egger	27.3063	5	4.97183e-05
GCST90094811	finngen_R10_N14_CALCUKIDUR	Calculus of kidney and ureter	Plain yoghurt liking	Inverse variance weighted	29.1923	6	5.59449e-05
GCST90094812	finngen_R10_N14_CALCUKIDUR	Calculus of kidney and ureter	Plum liking	MR Egger	0.114554	2	0.944333
GCST90094812	finngen_R10_N14_CALCUKIDUR	Calculus of kidney and ureter	Plum liking	Inverse variance weighted	7.6971	3	0.0527045
GCST90094813	finngen_R10_N14_CALCUKIDUR	Calculus of kidney and ureter	Pollock liking	MR Egger	10.7014	2	0.00474494
GCST90094813	finngen_R10_N14_CALCUKIDUR	Calculus of kidney and ureter	Pollock liking	Inverse variance weighted	21.9603	3	6.64827e-05
GCST90094814	finngen_R10_N14_CALCUKIDUR	Calculus of kidney and ureter	Pork chop liking	MR Egger	7.41993	7	0.386503
GCST90094814	finngen_R10_N14_CALCUKIDUR	Calculus of kidney and ureter	Pork chop liking	Inverse variance weighted	8.23309	8	0.411038
GCST90094815	finngen_R10_N14_CALCUKIDUR	Calculus of kidney and ureter	Porridge liking	MR Egger	4.44855	6	0.616213
GCST90094815	finngen_R10_N14_CALCUKIDUR	Calculus of kidney and ureter	Porridge liking	Inverse variance weighted	5.53758	7	0.594655
GCST90094816	finngen_R10_N14_CALCUKIDUR	Calculus of kidney and ureter	Potatoes liking	Inverse variance weighted	0.00842706	1	0.926858
GCST90094817	finngen_R10_N14_CALCUKIDUR	Calculus of kidney and ureter	Prawns liking	MR Egger	45.6669	18	0.000331734
GCST90094817	finngen_R10_N14_CALCUKIDUR	Calculus of kidney and ureter	Prawns liking	Inverse variance weighted	46.8946	19	0.000369777
GCST90094818	finngen_R10_N14_CALCUKIDUR	Calculus of kidney and ureter	Raw carrot liking	MR Egger	16.7933	9	0.0520538
GCST90094818	finngen_R10_N14_CALCUKIDUR	Calculus of kidney and ureter	Raw carrot liking	Inverse variance weighted	17.1724	10	0.0706353
GCST90094819	finngen_R10_N14_CALCUKIDUR	Calculus of kidney and ureter	Red meat liking	MR Egger	6.03014	4	0.196909
GCST90094819	finngen_R10_N14_CALCUKIDUR	Calculus of kidney and ureter	Red meat liking	Inverse variance weighted	6.33271	5	0.275178
GCST90094820	finngen_R10_N14_CALCUKIDUR	Calculus of kidney and ureter	Red wine liking	MR Egger	1.82568	4	0.76778
GCST90094820	finngen_R10_N14_CALCUKIDUR	Calculus of kidney and ureter	Red wine liking	Inverse variance weighted	6.89737	5	0.228385
GCST90094821	finngen_R10_N14_CALCUKIDUR	Calculus of kidney and ureter	Roast chicken liking	Inverse variance weighted	0.108592	1	0.741752
GCST90094822	finngen_R10_N14_CALCUKIDUR	Calculus of kidney and ureter	Salad dressing liking	MR Egger	6.73338	4	0.150667
GCST90094822	finngen_R10_N14_CALCUKIDUR	Calculus of kidney and ureter	Salad dressing liking	Inverse variance weighted	6.89787	5	0.228347
GCST90094823	finngen_R10_N14_CALCUKIDUR	Calculus of kidney and ureter	Salad leaves liking	MR Egger	7.27821	2	0.0262758
GCST90094823	finngen_R10_N14_CALCUKIDUR	Calculus of kidney and ureter	Salad leaves liking	Inverse variance weighted	13.1924	3	0.0042385
GCST90094825	finngen_R10_N14_CALCUKIDUR	Calculus of kidney and ureter	Salami liking	MR Egger	5.0932	8	0.74757
GCST90094825	finngen_R10_N14_CALCUKIDUR	Calculus of kidney and ureter	Salami liking	Inverse variance weighted	15.5238	9	0.0775158
GCST90094826	finngen_R10_N14_CALCUKIDUR	Calculus of kidney and ureter	Salmon liking	MR Egger	19.3656	10	0.0358574
GCST90094826	finngen_R10_N14_CALCUKIDUR	Calculus of kidney and ureter	Salmon liking	Inverse variance weighted	20.444	11	0.0396108
GCST90094828	finngen_R10_N14_CALCUKIDUR	Calculus of kidney and ureter	Salty food liking	MR Egger	14.0817	11	0.228503
GCST90094828	finngen_R10_N14_CALCUKIDUR	Calculus of kidney and ureter	Salty food liking	Inverse variance weighted	16.8165	12	0.156632
GCST90094829	finngen_R10_N14_CALCUKIDUR	Calculus of kidney and ureter	Salty pretzels liking	Inverse variance weighted	5.03336	4	0.283891
GCST90094867	finngen_R10_N14_CALCUKIDUR	Calculus of kidney and ureter	White wine liking	Inverse variance weighted	3.54792	3	0.3146
GCST90094830	finngen_R10_N14_CALCUKIDUR	Calculus of kidney and ureter	Sardines liking	MR Egger	15.5835	10	0.112193
GCST90094830	finngen_R10_N14_CALCUKIDUR	Calculus of kidney and ureter	Sardines liking	Inverse variance weighted	17.8175	11	0.0859121
GCST90094832	finngen_R10_N14_CALCUKIDUR	Calculus of kidney and ureter	Sausages liking	MR Egger	1.29767	1	0.25464
GCST90094832	finngen_R10_N14_CALCUKIDUR	Calculus of kidney and ureter	Sausages liking	Inverse variance weighted	1.73531	2	0.419935
GCST90094834	finngen_R10_N14_CALCUKIDUR	Calculus of kidney and ureter	Savoury biscuit liking	Inverse variance weighted	8.81175e-05	1	0.99251
GCST90094838	finngen_R10_N14_CALCUKIDUR	Calculus of kidney and ureter	Shellfish liking	MR Egger	64.0787	29	0.000187038
GCST90094838	finngen_R10_N14_CALCUKIDUR	Calculus of kidney and ureter	Shellfish liking	Inverse variance weighted	69.1261	30	6.3501e-05
GCST90094841	finngen_R10_N14_CALCUKIDUR	Calculus of kidney and ureter	Smoked fish liking	MR Egger	6.73497	4	0.150575
GCST90094841	finngen_R10_N14_CALCUKIDUR	Calculus of kidney and ureter	Smoked fish liking	Inverse variance weighted	8.62428	5	0.125022
GCST90094783	finngen_R10_N14_CALCUKIDUR	Calculus of kidney and ureter	Horseradish liking	MR Egger	23.517	21	0.317044
GCST90094783	finngen_R10_N14_CALCUKIDUR	Calculus of kidney and ureter	Horseradish liking	Inverse variance weighted	23.517	22	0.373046
GCST90094845	finngen_R10_N14_CALCUKIDUR	Calculus of kidney and ureter	Soya milk liking	MR Egger	0.565063	1	0.452227
GCST90094845	finngen_R10_N14_CALCUKIDUR	Calculus of kidney and ureter	Soya milk liking	Inverse variance weighted	12.1531	2	0.00229613
GCST90094846	finngen_R10_N14_CALCUKIDUR	Calculus of kidney and ureter	Spicy food liking	MR Egger	18.6912	14	0.177088
GCST90094846	finngen_R10_N14_CALCUKIDUR	Calculus of kidney and ureter	Spicy food liking	Inverse variance weighted	19.8805	15	0.176565
GCST90094847	finngen_R10_N14_CALCUKIDUR	Calculus of kidney and ureter	Spinach liking	MR Egger	1.41088	3	0.702986
GCST90094847	finngen_R10_N14_CALCUKIDUR	Calculus of kidney and ureter	Spinach liking	Inverse variance weighted	1.46521	4	0.832786
GCST90094848	finngen_R10_N14_CALCUKIDUR	Calculus of kidney and ureter	Spirits liking	Inverse variance weighted	1.23953	1	0.265561
GCST90094849	finngen_R10_N14_CALCUKIDUR	Calculus of kidney and ureter	Strawberries liking	MR Egger	8.65513	2	0.0131997
GCST90094849	finngen_R10_N14_CALCUKIDUR	Calculus of kidney and ureter	Strawberries liking	Inverse variance weighted	8.80253	3	0.0320349
GCST90094853	finngen_R10_N14_CALCUKIDUR	Calculus of kidney and ureter	F-sweetened coffee drink liking (derived food-liking factor)	MR Egger	11.5722	2	0.00306998
GCST90094853	finngen_R10_N14_CALCUKIDUR	Calculus of kidney and ureter	F-sweetened coffee drink liking (derived food-liking factor)	Inverse variance weighted	14.0082	3	0.00289399
GCST90094854	finngen_R10_N14_CALCUKIDUR	Calculus of kidney and ureter	F-sweet food liking (derived food-liking factor)	MR Egger	9.94815	11	0.535057
GCST90094854	finngen_R10_N14_CALCUKIDUR	Calculus of kidney and ureter	F-sweet food liking (derived food-liking factor)	Inverse variance weighted	10.3463	12	0.585608
GCST90094855	finngen_R10_N14_CALCUKIDUR	Calculus of kidney and ureter	Tea difference liking	Inverse variance weighted	15.5071	1	8.21955e-05
GCST90094857	finngen_R10_N14_CALCUKIDUR	Calculus of kidney and ureter	Tea with sugar liking	MR Egger	2.06039	3	0.559967
GCST90094857	finngen_R10_N14_CALCUKIDUR	Calculus of kidney and ureter	Tea with sugar liking	Inverse variance weighted	2.09262	4	0.718728
GCST90094859	finngen_R10_N14_CALCUKIDUR	Calculus of kidney and ureter	Tinned tuna liking	MR Egger	17.086	1	3.57255e-05
GCST90094859	finngen_R10_N14_CALCUKIDUR	Calculus of kidney and ureter	Tinned tuna liking	Inverse variance weighted	18.3371	2	0.000104265
GCST90094860	finngen_R10_N14_CALCUKIDUR	Calculus of kidney and ureter	Tomatoes liking	MR Egger	0.454131	2	0.796869
GCST90094860	finngen_R10_N14_CALCUKIDUR	Calculus of kidney and ureter	Tomatoes liking	Inverse variance weighted	1.21596	3	0.749179
GCST90094861	finngen_R10_N14_CALCUKIDUR	Calculus of kidney and ureter	Turnip liking	MR Egger	0.0290084	1	0.86476
GCST90094861	finngen_R10_N14_CALCUKIDUR	Calculus of kidney and ureter	Turnip liking	Inverse variance weighted	4.10949	2	0.128125
GCST90094862	finngen_R10_N14_CALCUKIDUR	Calculus of kidney and ureter	Vegetables liking	MR Egger	0.316633	1	0.573638
GCST90094862	finngen_R10_N14_CALCUKIDUR	Calculus of kidney and ureter	Vegetables liking	Inverse variance weighted	2.17405	2	0.337219
GCST90094864	finngen_R10_N14_CALCUKIDUR	Calculus of kidney and ureter	Vinegar liking	MR Egger	14.669	7	0.040485
GCST90094864	finngen_R10_N14_CALCUKIDUR	Calculus of kidney and ureter	Vinegar liking	Inverse variance weighted	14.679	8	0.0656961
GCST90094865	finngen_R10_N14_CALCUKIDUR	Calculus of kidney and ureter	White bread liking	MR Egger	1.66921	2	0.434045
GCST90094865	finngen_R10_N14_CALCUKIDUR	Calculus of kidney and ureter	White bread liking	Inverse variance weighted	1.93049	3	0.586958
GCST90094711	finngen_R10_N14_CALCUKIDUR	Calculus of kidney and ureter	Broad bean liking	MR Egger	5.55983	8	0.696403
GCST90094711	finngen_R10_N14_CALCUKIDUR	Calculus of kidney and ureter	Broad bean liking	Inverse variance weighted	6.18551	9	0.721218
GCST90094870	finngen_R10_N14_CALCUKIDUR	Calculus of kidney and ureter	Whole milk liking	MR Egger	3.243	2	0.197602
GCST90094870	finngen_R10_N14_CALCUKIDUR	Calculus of kidney and ureter	Whole milk liking	Inverse variance weighted	4.59041	3	0.204366
GCST90094873	finngen_R10_N14_CALCUKIDUR	Calculus of kidney and ureter	Whiskey liking	MR Egger	1.57283	3	0.665566
GCST90094873	finngen_R10_N14_CALCUKIDUR	Calculus of kidney and ureter	Whiskey liking	Inverse variance weighted	5.66058	4	0.225971

## Sheet: S8
Table S8. Horizontal pleiotropy analysis of food liking with MR intercept values.
id.exposure	id.outcome	outcome	exposure	egger_intercept	se	pval
GCST90094687	finngen_R10_N14_CALCUKIDUR	Calculus of kidney and ureter	Adding salt to food liking	-0.0138335	0.0196948	0.497028
GCST90094689	finngen_R10_N14_CALCUKIDUR	Calculus of kidney and ureter	Aniseed liking	-0.0120016	0.0368123	0.757611
GCST90094691	finngen_R10_N14_CALCUKIDUR	Calculus of kidney and ureter	Apples liking	0.0258669	0.100828	0.840126
GCST90094692	finngen_R10_N14_CALCUKIDUR	Calculus of kidney and ureter	Asparagus liking	-0.00880904	0.0312868	0.787741
GCST90094693	finngen_R10_N14_CALCUKIDUR	Calculus of kidney and ureter	Aubergine liking	-0.018291	0.0519285	0.733762
GCST90094694	finngen_R10_N14_CALCUKIDUR	Calculus of kidney and ureter	Avocado liking	-0.0406965	0.0396169	0.331118
GCST90094695	finngen_R10_N14_CALCUKIDUR	Calculus of kidney and ureter	Bacon liking	-0.0301275	0.0262255	0.369495
GCST90094696	finngen_R10_N14_CALCUKIDUR	Calculus of kidney and ureter	Baked/steamed fish liking	-0.11264	0.119044	0.397619
GCST90094697	finngen_R10_N14_CALCUKIDUR	Calculus of kidney and ureter	Banana liking
GCST90094698	finngen_R10_N14_CALCUKIDUR	Calculus of kidney and ureter	BBQ/grilled meat liking	-0.0168508	0.0253037	0.573978
GCST90094700	finngen_R10_N14_CALCUKIDUR	Calculus of kidney and ureter	Beef/steak liking	0.0124274	0.0393019	0.772572
GCST90094702	finngen_R10_N14_CALCUKIDUR	Calculus of kidney and ureter	Beetroot liking	-0.0284392	0.0405587	0.521835
GCST90094704	finngen_R10_N14_CALCUKIDUR	Calculus of kidney and ureter	Biscuits liking	-0.0266556	0.0319291	0.431375
GCST90094705	finngen_R10_N14_CALCUKIDUR	Calculus of kidney and ureter	Bitter ale liking	0.0293782	0.0569215	0.657166
GCST90094706	finngen_R10_N14_CALCUKIDUR	Calculus of kidney and ureter	F-bitter food liking (derived food-liking factor)	-0.0313031	0.156093	0.850841
GCST90094707	finngen_R10_N14_CALCUKIDUR	Calculus of kidney and ureter	Black olive liking	0.0168799	0.0182159	0.365153
GCST90094708	finngen_R10_N14_CALCUKIDUR	Calculus of kidney and ureter	Black pepper liking	0.0162079	0.0513002	0.762748
GCST90094709	finngen_R10_N14_CALCUKIDUR	Calculus of kidney and ureter	Blue cheese liking	0.0162935	0.0201112	0.432423
GCST90094711	finngen_R10_N14_CALCUKIDUR	Calculus of kidney and ureter	Broad bean liking	0.0121386	0.0153459	0.451756
GCST90094712	finngen_R10_N14_CALCUKIDUR	Calculus of kidney and ureter	Broccoli liking	-0.0925881	0.079868	0.330238
GCST90094714	finngen_R10_N14_CALCUKIDUR	Calculus of kidney and ureter	Brussel sprout liking	0.0553467	0.0464786	0.319365
GCST90094716	finngen_R10_N14_CALCUKIDUR	Calculus of kidney and ureter	F-burn/spicy liking (derived food-liking factor)	0.00386926	0.0304031	0.901027
GCST90094717	finngen_R10_N14_CALCUKIDUR	Calculus of kidney and ureter	Adding butter to bread liking	0.0315486	0.0265268	0.445088
GCST90094718	finngen_R10_N14_CALCUKIDUR	Calculus of kidney and ureter	Butternut squash liking	0.190848	0.138049	0.398665
GCST90094719	finngen_R10_N14_CALCUKIDUR	Calculus of kidney and ureter	Cabbage liking	-0.0167989	0.0907516	0.864952
GCST90094721	finngen_R10_N14_CALCUKIDUR	Calculus of kidney and ureter	Cake liking	0.00104386	0.0240456	0.966151
GCST90094723	finngen_R10_N14_CALCUKIDUR	Calculus of kidney and ureter	Cake icing liking	0.00433842	0.0478227	0.930257
GCST90094724	finngen_R10_N14_CALCUKIDUR	Calculus of kidney and ureter	Capers liking	0.00867154	0.0267896	0.752841
GCST90094727	finngen_R10_N14_CALCUKIDUR	Calculus of kidney and ureter	Cauliflower liking	0.00607975	0.0643491	0.933341
GCST90094730	finngen_R10_N14_CALCUKIDUR	Calculus of kidney and ureter	Cheesecake liking	-0.047615	0.0689619	0.527883
GCST90094731	finngen_R10_N14_CALCUKIDUR	Calculus of kidney and ureter	Cherry liking	0.00743355	0.0285303	0.807303
GCST90094732	finngen_R10_N14_CALCUKIDUR	Calculus of kidney and ureter	Chicken liking
GCST90094733	finngen_R10_N14_CALCUKIDUR	Calculus of kidney and ureter	Chilli pepper liking	0.0242899	0.0363934	0.518256
GCST90094734	finngen_R10_N14_CALCUKIDUR	Calculus of kidney and ureter	Chips liking	-0.0174268	0.0978741	0.875083
GCST90094738	finngen_R10_N14_CALCUKIDUR	Calculus of kidney and ureter	Coffee difference liking	0.0756579	0.0431325	0.177692
GCST90094739	finngen_R10_N14_CALCUKIDUR	Calculus of kidney and ureter	Coffee max liking	-0.0502628	0.0244381	0.175997
GCST90094740	finngen_R10_N14_CALCUKIDUR	Calculus of kidney and ureter	Coffee with sugar liking	0.331291	0.0998575	0.0800904
GCST90094741	finngen_R10_N14_CALCUKIDUR	Calculus of kidney and ureter	Coffee without sugar liking	-0.0665177	0.057096	0.308752
GCST90094744	finngen_R10_N14_CALCUKIDUR	Calculus of kidney and ureter	Coriander liking
GCST90094745	finngen_R10_N14_CALCUKIDUR	Calculus of kidney and ureter	Corn flake liking	-0.0486531	0.0396721	0.287312
GCST90094746	finngen_R10_N14_CALCUKIDUR	Calculus of kidney and ureter	Cream liking	0.025136	0.0515802	0.659422
GCST90094747	finngen_R10_N14_CALCUKIDUR	Calculus of kidney and ureter	Crisps liking	-0.00931492	0.022041	0.685253
GCST90094748	finngen_R10_N14_CALCUKIDUR	Calculus of kidney and ureter	Croissant liking
GCST90094749	finngen_R10_N14_CALCUKIDUR	Calculus of kidney and ureter	Cucumber liking	-0.0441307	0.0260765	0.339761
GCST90094750	finngen_R10_N14_CALCUKIDUR	Calculus of kidney and ureter	Curry liking	-0.0432529	0.0260429	0.157639
GCST90094751	finngen_R10_N14_CALCUKIDUR	Calculus of kidney and ureter	F-dairy liking (derived food-liking factor)
GCST90094752	finngen_R10_N14_CALCUKIDUR	Calculus of kidney and ureter	Dark chocolate liking	-0.0149204	0.0127724	0.265419
GCST90094755	finngen_R10_N14_CALCUKIDUR	Calculus of kidney and ureter	Diet fizzy drinks liking	0.00197373	0.107117	0.986972
GCST90094756	finngen_R10_N14_CALCUKIDUR	Calculus of kidney and ureter	Dried fruit liking	-0.019541	0.0776929	0.824899
GCST90094757	finngen_R10_N14_CALCUKIDUR	Calculus of kidney and ureter	Eggs liking	-0.0296106	0.0489977	0.607051
GCST90094758	finngen_R10_N14_CALCUKIDUR	Calculus of kidney and ureter	Extra virgin olive oil liking
GCST90094761	finngen_R10_N14_CALCUKIDUR	Calculus of kidney and ureter	F-fatty food liking (derived food-liking factor)	-0.0224581	0.0200817	0.326048
GCST90094764	finngen_R10_N14_CALCUKIDUR	Calculus of kidney and ureter	Fried chicken liking
GCST90094765	finngen_R10_N14_CALCUKIDUR	Calculus of kidney and ureter	Fried fish liking	0.0860102	0.048871	0.176646
GCST90094766	finngen_R10_N14_CALCUKIDUR	Calculus of kidney and ureter	Fruit liking	0.0346851	0.0289489	0.269847

## Sheet: S9
Table S9. MR analysis of plasma metabolites.
id.exposure	outcome	method	nsnp	b	se	pval	lo_ci	up_ci	or	or_lci95	or_uci95	estimate
GCST90200355	Calculus of kidney and ureter	MR Egger	15	-0.141308	0.10099	0.185153	-0.339249	0.0566336	0.868222	0.712305	1.05827	0.868 (0.712-1.058)
GCST90200355	Calculus of kidney and ureter	Weighted median	15	0.0319239	0.0511009	0.532153	-0.0682338	0.132082	1.03244	0.934042	1.1412	1.032 (0.934-1.141)
GCST90199639	Calculus of kidney and ureter	Inverse variance weighted	17	0.0472926	0.0238128	0.047032	0.000619419	0.0939657	1.04843	1.00062	1.09852	1.048 (1.001-1.099)
GCST90200355	Calculus of kidney and ureter	Simple mode	15	0.0706841	0.103014	0.503818	-0.131223	0.272591	1.07324	0.877022	1.31336	1.073 (0.877-1.313)
GCST90200355	Calculus of kidney and ureter	Weighted mode	15	0.0787997	0.0958155	0.42463	-0.108999	0.266598	1.08199	0.896732	1.30552	1.082 (0.897-1.306)
GCST90200313	Calculus of kidney and ureter	MR Egger	20	0.0384481	0.176613	0.830114	-0.307713	0.384609	1.0392	0.735126	1.46904	1.039 (0.735-1.469)
GCST90200313	Calculus of kidney and ureter	Weighted median	20	0.0312134	0.0635173	0.623132	-0.0932805	0.155707	1.03171	0.910938	1.16848	1.032 (0.911-1.168)
GCST90199641	Calculus of kidney and ureter	Inverse variance weighted	8	-0.214187	0.071301	0.00266475	-0.353937	-0.0744367	0.807198	0.70192	0.928266	0.807 (0.702-0.928)
GCST90200313	Calculus of kidney and ureter	Simple mode	20	0.0866918	0.119077	0.475473	-0.1467	0.320084	1.09056	0.863553	1.37724	1.091 (0.864-1.377)
GCST90200313	Calculus of kidney and ureter	Weighted mode	20	0.0866918	0.108094	0.432467	-0.125172	0.298556	1.09056	0.882345	1.34791	1.091 (0.882-1.348)
GCST90200304	Calculus of kidney and ureter	MR Egger	13	0.0875099	0.131652	0.519931	-0.170529	0.345548	1.09145	0.843219	1.41276	1.091 (0.843-1.413)
GCST90200304	Calculus of kidney and ureter	Weighted median	13	-0.010191	0.0642246	0.873923	-0.136071	0.115689	0.989861	0.872781	1.12265	0.99 (0.873-1.123)
GCST90199642	Calculus of kidney and ureter	Inverse variance weighted	18	0.0485594	0.0211559	0.0217151	0.00709387	0.090025	1.04976	1.00712	1.0942	1.05 (1.007-1.094)
GCST90200304	Calculus of kidney and ureter	Simple mode	13	-0.047438	0.100421	0.645121	-0.244262	0.149386	0.95367	0.783282	1.16112	0.954 (0.783-1.161)
GCST90200304	Calculus of kidney and ureter	Weighted mode	13	-0.00989142	0.0902971	0.914582	-0.186874	0.167091	0.990157	0.829548	1.18186	0.99 (0.83-1.182)
GCST90200877	Calculus of kidney and ureter	MR Egger	10	0.0254597	0.173028	0.886661	-0.313676	0.364595	1.02579	0.730756	1.43993	1.026 (0.731-1.44)
GCST90200877	Calculus of kidney and ureter	Weighted median	10	-0.0610283	0.0854929	0.475326	-0.228594	0.106538	0.940797	0.795651	1.11242	0.941 (0.796-1.112)
GCST90199651	Calculus of kidney and ureter	Inverse variance weighted	10	0.105128	0.0498161	0.034831	0.00748826	0.202767	1.11085	1.00752	1.22479	1.111 (1.008-1.225)
GCST90200877	Calculus of kidney and ureter	Simple mode	10	-0.0659939	0.107695	0.555183	-0.277075	0.145088	0.936137	0.757997	1.15614	0.936 (0.758-1.156)
GCST90200877	Calculus of kidney and ureter	Weighted mode	10	-0.0496408	0.0976936	0.623584	-0.24112	0.141839	0.951571	0.785747	1.15239	0.952 (0.786-1.152)
GCST90200480	Calculus of kidney and ureter	MR Egger	13	-0.0455323	0.0845062	0.600756	-0.211164	0.1201	0.955489	0.809641	1.12761	0.955 (0.81-1.128)
GCST90200480	Calculus of kidney and ureter	Weighted median	13	0.00601591	0.0512926	0.906633	-0.0945177	0.10655	1.00603	0.909812	1.11243	1.006 (0.91-1.112)
GCST90199666	Calculus of kidney and ureter	Inverse variance weighted	17	0.0945377	0.0377568	0.0122848	0.0205343	0.168541	1.09915	1.02075	1.18358	1.099 (1.021-1.184)
GCST90200480	Calculus of kidney and ureter	Simple mode	13	0.0294388	0.0922194	0.755044	-0.151311	0.210189	1.02988	0.85958	1.23391	1.03 (0.86-1.234)
GCST90200480	Calculus of kidney and ureter	Weighted mode	13	0.0139841	0.0523104	0.793755	-0.0885442	0.116512	1.01408	0.915263	1.12357	1.014 (0.915-1.124)
GCST90200711	Calculus of kidney and ureter	MR Egger	15	0.160643	0.0961263	0.118572	-0.0277642	0.349051	1.17427	0.972618	1.41772	1.174 (0.973-1.418)
GCST90200711	Calculus of kidney and ureter	Weighted median	15	0.0670908	0.0410032	0.10179	-0.0132754	0.147457	1.06939	0.986812	1.15888	1.069 (0.987-1.159)
GCST90199671	Calculus of kidney and ureter	Inverse variance weighted	10	0.120455	0.0593738	0.0424822	0.00408284	0.236828	1.12801	1.00409	1.26722	1.128 (1.004-1.267)
GCST90200711	Calculus of kidney and ureter	Simple mode	15	0.0398605	0.111644	0.726393	-0.178963	0.258684	1.04067	0.836137	1.29522	1.041 (0.836-1.295)
GCST90200711	Calculus of kidney and ureter	Weighted mode	15	0.0722972	0.041714	0.105025	-0.00946229	0.154057	1.07497	0.990582	1.16656	1.075 (0.991-1.167)
GCST90200213	Calculus of kidney and ureter	MR Egger	12	-0.140686	0.0903651	0.150558	-0.317802	0.0364291	0.868762	0.727747	1.0371	0.869 (0.728-1.037)
GCST90200213	Calculus of kidney and ureter	Weighted median	12	-0.0907845	0.0648603	0.161606	-0.217911	0.0363417	0.913215	0.804197	1.03701	0.913 (0.804-1.037)
GCST90199677	Calculus of kidney and ureter	Inverse variance weighted	13	0.12313	0.0571792	0.0312864	0.011059	0.235201	1.13103	1.01112	1.26516	1.131 (1.011-1.265)
GCST90200213	Calculus of kidney and ureter	Simple mode	12	-0.0824762	0.10695	0.456854	-0.292098	0.127146	0.920833	0.746695	1.13558	0.921 (0.747-1.136)
GCST90200213	Calculus of kidney and ureter	Weighted mode	12	-0.0662033	0.0908513	0.481412	-0.244272	0.111865	0.935941	0.783275	1.11836	0.936 (0.783-1.118)
GCST90200152	Calculus of kidney and ureter	MR Egger	17	0.0350488	0.0879492	0.695868	-0.137332	0.207429	1.03567	0.871681	1.23051	1.036 (0.872-1.231)
GCST90200152	Calculus of kidney and ureter	Weighted median	17	-0.00282665	0.0455528	0.950521	-0.0921102	0.0864569	0.997177	0.912005	1.0903	0.997 (0.912-1.09)
GCST90199687	Calculus of kidney and ureter	Inverse variance weighted	13	-0.0820253	0.0389784	0.0353454	-0.158423	-0.00562767	0.921249	0.853489	0.994388	0.921 (0.853-0.994)
GCST90200152	Calculus of kidney and ureter	Simple mode	17	0.0280978	0.0714212	0.699209	-0.111888	0.168083	1.0285	0.894145	1.18304	1.028 (0.894-1.183)
GCST90200152	Calculus of kidney and ureter	Weighted mode	17	-0.00879274	0.0494314	0.861052	-0.105678	0.0880927	0.991246	0.899714	1.09209	0.991 (0.9-1.092)
GCST90200987	Calculus of kidney and ureter	MR Egger	17	0.194579	0.160578	0.244354	-0.120153	0.509311	1.2148	0.886785	1.66414	1.215 (0.887-1.664)
GCST90200987	Calculus of kidney and ureter	Weighted median	17	0.0273892	0.061505	0.656091	-0.0931607	0.147939	1.02777	0.911047	1.15944	1.028 (0.911-1.159)
GCST90199695	Calculus of kidney and ureter	Inverse variance weighted	13	-0.11438	0.0459146	0.0127333	-0.204372	-0.0243872	0.891919	0.815159	0.975908	0.892 (0.815-0.976)
GCST90200987	Calculus of kidney and ureter	Simple mode	17	0.0885916	0.104556	0.409317	-0.116338	0.293522	1.09263	0.890174	1.34114	1.093 (0.89-1.341)
GCST90200987	Calculus of kidney and ureter	Weighted mode	17	0.0689813	0.0745706	0.368684	-0.0771772	0.21514	1.07142	0.925726	1.24004	1.071 (0.926-1.24)
GCST90200503	Calculus of kidney and ureter	MR Egger	16	-0.0705017	0.0313729	0.0412697	-0.131993	-0.00901088	0.931926	0.876348	0.99103	0.932 (0.876-0.991)
GCST90200503	Calculus of kidney and ureter	Weighted median	16	-0.041709	0.0295341	0.157881	-0.0995957	0.0161778	0.959149	0.905203	1.01631	0.959 (0.905-1.016)
GCST90199736	Calculus of kidney and ureter	Inverse variance weighted	14	0.131708	0.0362402	0.000278734	0.0606771	0.202739	1.14078	1.06256	1.22475	1.141 (1.063-1.225)
GCST90200503	Calculus of kidney and ureter	Simple mode	16	-0.0602649	0.0839873	0.484062	-0.22488	0.10435	0.941515	0.798612	1.10999	0.942 (0.799-1.11)
GCST90200503	Calculus of kidney and ureter	Weighted mode	16	-0.0413391	0.0310062	0.202344	-0.102111	0.019433	0.959504	0.902929	1.01962	0.96 (0.903-1.02)
GCST90200339	Calculus of kidney and ureter	MR Egger	9	0.075668	0.178693	0.684672	-0.27457	0.425906	1.0786	0.759899	1.53098	1.079 (0.76-1.531)
GCST90200339	Calculus of kidney and ureter	Weighted median	9	0.112114	0.0882353	0.203862	-0.0608273	0.285055	1.11864	0.940986	1.32984	1.119 (0.941-1.33)
GCST90199753	Calculus of kidney and ureter	Inverse variance weighted	15	-0.156666	0.0559463	0.00510578	-0.26632	-0.0470108	0.85499	0.766194	0.954077	0.855 (0.766-0.954)
GCST90200339	Calculus of kidney and ureter	Simple mode	9	0.124636	0.143406	0.410101	-0.15644	0.405713	1.13274	0.855183	1.50037	1.133 (0.855-1.5)
GCST90200339	Calculus of kidney and ureter	Weighted mode	9	0.112881	0.11913	0.3711	-0.120613	0.346375	1.1195	0.886377	1.41393	1.119 (0.886-1.414)
GCST90200190	Calculus of kidney and ureter	MR Egger	15	0.0172225	0.0186124	0.371658	-0.0192579	0.0537029	1.01737	0.980926	1.05517	1.017 (0.981-1.055)
GCST90200190	Calculus of kidney and ureter	Weighted median	15	0.0136918	0.0175391	0.435012	-0.0206848	0.0480683	1.01379	0.979528	1.04924	1.014 (0.98-1.049)
GCST90199786	Calculus of kidney and ureter	Inverse variance weighted	14	0.100502	0.0438861	0.0220175	0.0144853	0.186519	1.10573	1.01459	1.20505	1.106 (1.015-1.205)
GCST90200190	Calculus of kidney and ureter	Simple mode	15	0.0753146	0.0657029	0.270891	-0.0534632	0.204092	1.07822	0.947941	1.22641	1.078 (0.948-1.226)
GCST90200190	Calculus of kidney and ureter	Weighted mode	15	0.0135271	0.0155791	0.399878	-0.0170079	0.0440622	1.01362	0.983136	1.04505	1.014 (0.983-1.045)
GCST90200100	Calculus of kidney and ureter	MR Egger	13	0.00912059	0.178489	0.960163	-0.340718	0.358959	1.00916	0.711259	1.43184	1.009 (0.711-1.432)
GCST90200100	Calculus of kidney and ureter	Weighted median	13	0.0728542	0.080885	0.36774	-0.0856803	0.231389	1.07557	0.917888	1.26035	1.076 (0.918-1.26)
GCST90199877	Calculus of kidney and ureter	Inverse variance weighted	9	-0.0918057	0.0384561	0.0169732	-0.16718	-0.0164318	0.912282	0.846048	0.983702	0.912 (0.846-0.984)
GCST90200100	Calculus of kidney and ureter	Simple mode	13	0.132947	0.127258	0.316746	-0.116478	0.382372	1.14219	0.89005	1.46576	1.142 (0.89-1.466)
GCST90200100	Calculus of kidney and ureter	Weighted mode	13	0.0648212	0.106476	0.554016	-0.143872	0.273514	1.06697	0.865999	1.31458	1.067 (0.866-1.315)
GCST90199806	Calculus of kidney and ureter	MR Egger	9	0.0721531	0.0670725	0.317713	-0.059309	0.203615	1.07482	0.942416	1.22583	1.075 (0.942-1.226)
GCST90199806	Calculus of kidney and ureter	Weighted median	9	0.0342691	0.0326144	0.29338	-0.0296551	0.0981933	1.03486	0.97078	1.10318	1.035 (0.971-1.103)
GCST90199947	Calculus of kidney and ureter	Inverse variance weighted	14	-0.115701	0.0547264	0.0345	-0.222965	-0.00843762	0.890741	0.800143	0.991598	0.891 (0.8-0.992)
GCST90199806	Calculus of kidney and ureter	Simple mode	9	-0.151693	0.101869	0.174786	-0.351356	0.0479699	0.859252	0.703733	1.04914	0.859 (0.704-1.049)
GCST90199806	Calculus of kidney and ureter	Weighted mode	9	0.0360221	0.0340402	0.320857	-0.0306966	0.102741	1.03668	0.96977	1.1082	1.037 (0.97-1.108)
GCST90200305	Calculus of kidney and ureter	MR Egger	9	-0.071007	0.126249	0.591368	-0.318456	0.176442	0.931455	0.727271	1.19296	0.931 (0.727-1.193)
GCST90200305	Calculus of kidney and ureter	Weighted median	9	-0.023287	0.0613408	0.704218	-0.143515	0.096941	0.976982	0.866308	1.1018	0.977 (0.866-1.102)
GCST90199966	Calculus of kidney and ureter	Inverse variance weighted	7	-0.0919576	0.0408185	0.024269	-0.171962	-0.0119534	0.912144	0.842011	0.988118	0.912 (0.842-0.988)
GCST90200305	Calculus of kidney and ureter	Simple mode	9	-0.0617924	0.0897952	0.510816	-0.237791	0.114206	0.940078	0.788367	1.12098	0.94 (0.788-1.121)
GCST90200305	Calculus of kidney and ureter	Weighted mode	9	-0.0300443	0.0654264	0.658305	-0.15828	0.0981915	0.970403	0.853611	1.10317	0.97 (0.854-1.103)
GCST90200391	Calculus of kidney and ureter	MR Egger	13	-0.0495735	0.124725	0.698631	-0.294035	0.194888	0.951635	0.745251	1.21517	0.952 (0.745-1.215)
GCST90200391	Calculus of kidney and ureter	Weighted median	13	-0.0438832	0.0705942	0.534188	-0.182248	0.0944815	0.957066	0.833395	1.09909	0.957 (0.833-1.099)
GCST90199969	Calculus of kidney and ureter	Inverse variance weighted	13	0.080034	0.0366223	0.0288604	0.00825424	0.151814	1.08332	1.00829	1.16394	1.083 (1.008-1.164)
GCST90200391	Calculus of kidney and ureter	Simple mode	13	-0.0521659	0.114556	0.656968	-0.276695	0.172363	0.949171	0.758286	1.18811	0.949 (0.758-1.188)
GCST90200391	Calculus of kidney and ureter	Weighted mode	13	-0.0575273	0.102936	0.586533	-0.259282	0.144228	0.944096	0.771605	1.15515	0.944 (0.772-1.155)
GCST90199979	Calculus of kidney and ureter	MR Egger	16	0.0225086	0.109932	0.840714	-0.192957	0.237974	1.02276	0.824517	1.26868	1.023 (0.825-1.269)
GCST90199979	Calculus of kidney and ureter	Weighted median	16	0.0250425	0.0693364	0.71797	-0.110857	0.160942	1.02536	0.895067	1.17462	1.025 (0.895-1.175)
GCST90199976	Calculus of kidney and ureter	Inverse variance weighted	13	-0.104185	0.0467418	0.0258175	-0.195799	-0.012571	0.901059	0.822178	0.987508	0.901 (0.822-0.988)
GCST90199979	Calculus of kidney and ureter	Simple mode	16	0.105573	0.11269	0.363675	-0.115298	0.326445	1.11135	0.8911	1.38603	1.111 (0.891-1.386)
GCST90199979	Calculus of kidney and ureter	Weighted mode	16	0.0471936	0.0767674	0.547926	-0.103271	0.197658	1.04832	0.901883	1.21855	1.048 (0.902-1.219)
GCST90201010	Calculus of kidney and ureter	MR Egger	7	-0.253734	0.332214	0.479475	-0.904875	0.397406	0.775898	0.404593	1.48796	0.776 (0.405-1.488)
GCST90201010	Calculus of kidney and ureter	Weighted median	7	-0.0223613	0.0898473	0.803453	-0.198462	0.153739	0.977887	0.819991	1.16619	0.978 (0.82-1.166)
GCST90199977	Calculus of kidney and ureter	Inverse variance weighted	13	0.0940001	0.0477175	0.0488467	0.000473696	0.187526	1.09856	1.00047	1.20626	1.099 (1-1.206)
GCST90201010	Calculus of kidney and ureter	Simple mode	7	0.0788162	0.153043	0.624974	-0.221149	0.378781	1.08201	0.801597	1.4605	1.082 (0.802-1.461)
GCST90201010	Calculus of kidney and ureter	Weighted mode	7	-0.141682	0.120609	0.284611	-0.378076	0.0947113	0.867897	0.685179	1.09934	0.868 (0.685-1.099)
GCST90200674	Calculus of kidney and ureter	MR Egger	24	0.0178822	0.035005	0.614547	-0.0507276	0.0864919	1.01804	0.950538	1.09034	1.018 (0.951-1.09)
GCST90200674	Calculus of kidney and ureter	Weighted median	24	0.0174306	0.0209865	0.406219	-0.0237029	0.0585642	1.01758	0.976576	1.06031	1.018 (0.977-1.06)
GCST90199987	Calculus of kidney and ureter	Inverse variance weighted	12	0.141854	0.0513292	0.00571665	0.0412485	0.242459	1.15241	1.04211	1.27438	1.152 (1.042-1.274)
GCST90200674	Calculus of kidney and ureter	Simple mode	24	0.0945965	0.0816198	0.258352	-0.0653783	0.254571	1.09922	0.936713	1.28991	1.099 (0.937-1.29)
GCST90200674	Calculus of kidney and ureter	Weighted mode	24	0.0193013	0.0214693	0.377959	-0.0227785	0.0613811	1.01949	0.977479	1.0633	1.019 (0.977-1.063)
GCST90199715	Calculus of kidney and ureter	MR Egger	12	0.104671	0.17007	0.551999	-0.228666	0.438009	1.11035	0.795594	1.54962	1.11 (0.796-1.55)
GCST90199715	Calculus of kidney and ureter	Weighted median	12	0.0279315	0.0794524	0.725176	-0.127795	0.183658	1.02833	0.880034	1.2016	1.028 (0.88-1.202)
GCST90199995	Calculus of kidney and ureter	Inverse variance weighted	14	0.0883395	0.0422866	0.0367017	0.00545781	0.171221	1.09236	1.00547	1.18675	1.092 (1.005-1.187)
GCST90199715	Calculus of kidney and ureter	Simple mode	12	-0.119374	0.160845	0.473535	-0.434631	0.195882	0.887476	0.647504	1.21638	0.887 (0.648-1.216)
GCST90199715	Calculus of kidney and ureter	Weighted mode	12	-0.0964048	0.143881	0.516657	-0.378412	0.185602	0.908096	0.684949	1.20394	0.908 (0.685-1.204)
GCST90199941	Calculus of kidney and ureter	MR Egger	13	0.0393019	0.0950291	0.687132	-0.146955	0.225559	1.04008	0.863333	1.25302	1.04 (0.863-1.253)
GCST90199941	Calculus of kidney and ureter	Weighted median	13	0.0624592	0.0517273	0.227251	-0.0389263	0.163845	1.06445	0.961822	1.17803	1.064 (0.962-1.178)
GCST90200026	Calculus of kidney and ureter	Inverse variance weighted	18	0.0363027	0.0179005	0.0425572	0.00121776	0.0713876	1.03697	1.00122	1.074	1.037 (1.001-1.074)
GCST90199941	Calculus of kidney and ureter	Simple mode	13	0.00889224	0.0899584	0.922891	-0.167426	0.185211	1.00893	0.845839	1.20347	1.009 (0.846-1.203)
GCST90199941	Calculus of kidney and ureter	Weighted mode	13	0.0507077	0.0475371	0.307099	-0.0424649	0.14388	1.05202	0.958424	1.15475	1.052 (0.958-1.155)
GCST90200737	Calculus of kidney and ureter	MR Egger	11	-0.122515	0.108854	0.289497	-0.33587	0.0908395	0.884693	0.714716	1.09509	0.885 (0.715-1.095)
GCST90200737	Calculus of kidney and ureter	Weighted median	11	-0.00241902	0.0598067	0.967737	-0.11964	0.114802	0.997584	0.88724	1.12165	0.998 (0.887-1.122)
GCST90200064	Calculus of kidney and ureter	Inverse variance weighted	16	-0.0977077	0.0471596	0.0382792	-0.19014	-0.00527494	0.906914	0.826843	0.994739	0.907 (0.827-0.995)
GCST90200737	Calculus of kidney and ureter	Simple mode	11	0.0033366	0.0860474	0.969832	-0.165316	0.17199	1.00334	0.847625	1.18767	1.003 (0.848-1.188)
GCST90200737	Calculus of kidney and ureter	Weighted mode	11	0.00927831	0.0905917	0.920449	-0.168281	0.186838	1.00932	0.845116	1.20543	1.009 (0.845-1.205)
GCST90201020	Calculus of kidney and ureter	MR Egger	11	0.00227056	0.0305535	0.942386	-0.0576143	0.0621554	1.00227	0.944014	1.06413	1.002 (0.944-1.064)
GCST90201020	Calculus of kidney and ureter	Weighted median	11	0.0118294	0.0227353	0.602849	-0.0327319	0.0563906	1.0119	0.967798	1.05801	1.012 (0.968-1.058)
GCST90200073	Calculus of kidney and ureter	Inverse variance weighted	21	0.0543702	0.0266823	0.041581	0.00207293	0.106668	1.05588	1.00208	1.11256	1.056 (1.002-1.113)
GCST90201020	Calculus of kidney and ureter	Simple mode	11	0.0972469	0.0496703	0.0787171	-0.000106971	0.194601	1.10213	0.999893	1.21483	1.102 (1-1.215)
GCST90201020	Calculus of kidney and ureter	Weighted mode	11	0.0117617	0.0223278	0.609838	-0.0320009	0.0555242	1.01183	0.968506	1.05709	1.012 (0.969-1.057)
GCST90199729	Calculus of kidney and ureter	MR Egger	15	-0.19018	0.13414	0.17978	-0.453095	0.0727349	0.82681	0.635658	1.07545	0.827 (0.636-1.075)
GCST90199729	Calculus of kidney and ureter	Weighted median	15	-0.0584597	0.0728908	0.422543	-0.201326	0.0844063	0.943216	0.817646	1.08807	0.943 (0.818-1.088)
GCST90200074	Calculus of kidney and ureter	Inverse variance weighted	17	0.0553861	0.0245853	0.024271	0.00719888	0.103573	1.05695	1.00722	1.10913	1.057 (1.007-1.109)
GCST90199729	Calculus of kidney and ureter	Simple mode	15	-0.0885512	0.103136	0.405028	-0.290697	0.113595	0.915256	0.747742	1.1203	0.915 (0.748-1.12)
GCST90199729	Calculus of kidney and ureter	Weighted mode	15	-0.0713691	0.0968346	0.473281	-0.261165	0.118427	0.931118	0.770154	1.12572	0.931 (0.77-1.126)
GCST90200215	Calculus of kidney and ureter	MR Egger	11	0.023376	0.0446341	0.613121	-0.0641068	0.110859	1.02365	0.937905	1.11724	1.024 (0.938-1.117)
GCST90200215	Calculus of kidney and ureter	Weighted median	11	0.0199226	0.0299071	0.505315	-0.0386953	0.0785404	1.02012	0.962044	1.08171	1.02 (0.962-1.082)
GCST90200099	Calculus of kidney and ureter	Inverse variance weighted	12	0.0806243	0.0374509	0.0313344	0.00722053	0.154028	1.08396	1.00725	1.16652	1.084 (1.007-1.167)
GCST90200215	Calculus of kidney and ureter	Simple mode	11	-0.0138039	0.0862551	0.87604	-0.182864	0.155256	0.986291	0.832881	1.16796	0.986 (0.833-1.168)
GCST90200215	Calculus of kidney and ureter	Weighted mode	11	0.0220328	0.0278354	0.446997	-0.0325246	0.0765902	1.02228	0.967999	1.0796	1.022 (0.968-1.08)
GCST90200978	Calculus of kidney and ureter	MR Egger	19	-0.0563805	0.0879169	0.529884	-0.228698	0.115937	0.945179	0.795569	1.12292	0.945 (0.796-1.123)
GCST90200978	Calculus of kidney and ureter	Weighted median	19	0.0659845	0.0516615	0.201515	-0.035272	0.167241	1.06821	0.965343	1.18204	1.068 (0.965-1.182)
GCST90200162	Calculus of kidney and ureter	Inverse variance weighted	5	-0.120885	0.0446498	0.00678102	-0.208399	-0.0333717	0.886136	0.811883	0.967179	0.886 (0.812-0.967)
GCST90200978	Calculus of kidney and ureter	Simple mode	19	0.0604067	0.0886029	0.504064	-0.113255	0.234068	1.06227	0.892923	1.26373	1.062 (0.893-1.264)
GCST90200978	Calculus of kidney and ureter	Weighted mode	19	0.0737493	0.0645695	0.26835	-0.0528069	0.200305	1.07654	0.948563	1.22178	1.077 (0.949-1.222)
GCST90200647	Calculus of kidney and ureter	MR Egger	21	-0.121204	0.0862321	0.175998	-0.290219	0.0478109	0.885853	0.7481	1.04897	0.886 (0.748-1.049)
GCST90200647	Calculus of kidney and ureter	Weighted median	21	-0.0702964	0.0417269	0.0920511	-0.152081	0.0114884	0.932118	0.858919	1.01155	0.932 (0.859-1.012)
GCST90200212	Calculus of kidney and ureter	Inverse variance weighted	11	-0.111925	0.052328	0.0324427	-0.214488	-0.00936218	0.894111	0.806955	0.990682	0.894 (0.807-0.991)
GCST90200647	Calculus of kidney and ureter	Simple mode	21	-0.0580997	0.0729508	0.435138	-0.201083	0.0848838	0.943556	0.817844	1.08859	0.944 (0.818-1.089)
GCST90200647	Calculus of kidney and ureter	Weighted mode	21	-0.112255	0.0426674	0.0160166	-0.195883	-0.0286269	0.893816	0.822108	0.971779	0.894 (0.822-0.972)
GCST90200856	Calculus of kidney and ureter	MR Egger	20	0.135535	0.127061	0.300209	-0.113504	0.384574	1.14515	0.892701	1.46899	1.145 (0.893-1.469)
GCST90200856	Calculus of kidney and ureter	Weighted median	20	-0.00903287	0.0634171	0.886736	-0.13333	0.115265	0.991008	0.875176	1.12217	0.991 (0.875-1.122)
GCST90200213	Calculus of kidney and ureter	Inverse variance weighted	12	-0.122352	0.0481469	0.0110462	-0.21672	-0.0279846	0.884836	0.805155	0.972403	0.885 (0.805-0.972)
GCST90200856	Calculus of kidney and ureter	Simple mode	20	0.0297542	0.0965996	0.761421	-0.159581	0.219089	1.0302	0.852501	1.24494	1.03 (0.853-1.245)
GCST90200856	Calculus of kidney and ureter	Weighted mode	20	0.0110581	0.0774455	0.887963	-0.140735	0.162851	1.01112	0.868719	1.17686	1.011 (0.869-1.177)
GCST90200559	Calculus of kidney and ureter	MR Egger	15	-0.0119607	0.0973153	0.904061	-0.202699	0.178777	0.988111	0.816524	1.19575	0.988 (0.817-1.196)
GCST90200559	Calculus of kidney and ureter	Weighted median	15	-0.0453358	0.0618901	0.463851	-0.16664	0.0759689	0.955677	0.846504	1.07893	0.956 (0.847-1.079)
GCST90200222	Calculus of kidney and ureter	Inverse variance weighted	12	-0.0845485	0.0421687	0.0449624	-0.167199	-0.00189786	0.918927	0.846031	0.998104	0.919 (0.846-0.998)
GCST90200559	Calculus of kidney and ureter	Simple mode	15	-0.0624324	0.0900419	0.49942	-0.238914	0.11405	0.939477	0.787482	1.12081	0.939 (0.787-1.121)
GCST90200559	Calculus of kidney and ureter	Weighted mode	15	-0.0624324	0.0887484	0.493293	-0.236379	0.111514	0.939477	0.789481	1.11797	0.939 (0.789-1.118)
GCST90200571	Calculus of kidney and ureter	MR Egger	13	0.108976	0.140822	0.455326	-0.167035	0.384987	1.11514	0.84617	1.4696	1.115 (0.846-1.47)
GCST90200571	Calculus of kidney and ureter	Weighted median	13	0.0557928	0.0638517	0.382234	-0.0693566	0.180942	1.05738	0.932994	1.19835	1.057 (0.933-1.198)
GCST90200225	Calculus of kidney and ureter	Inverse variance weighted	13	-0.13806	0.0523481	0.008356	-0.240662	-0.0354573	0.871047	0.786107	0.965164	0.871 (0.786-0.965)
GCST90200571	Calculus of kidney and ureter	Simple mode	13	0.0572467	0.108203	0.606409	-0.154832	0.269325	1.05892	0.856559	1.30908	1.059 (0.857-1.309)
GCST90200571	Calculus of kidney and ureter	Weighted mode	13	0.0646443	0.0674077	0.356481	-0.0674748	0.196763	1.06678	0.934751	1.21746	1.067 (0.935-1.217)
GCST90199768	Calculus of kidney and ureter	MR Egger	12	-0.0888098	0.178403	0.629385	-0.438479	0.260859	0.91502	0.645017	1.29804	0.915 (0.645-1.298)
GCST90199768	Calculus of kidney and ureter	Weighted median	12	-0.117972	0.0855061	0.16768	-0.285564	0.0496196	0.888721	0.75159	1.05087	0.889 (0.752-1.051)
GCST90200260	Calculus of kidney and ureter	Inverse variance weighted	9	0.242483	0.0935379	0.00953237	0.0591484	0.425817	1.27441	1.06093	1.53084	1.274 (1.061-1.531)
GCST90199768	Calculus of kidney and ureter	Simple mode	12	-0.104671	0.152157	0.505751	-0.402899	0.193556	0.90062	0.66838	1.21356	0.901 (0.668-1.214)
GCST90199768	Calculus of kidney and ureter	Weighted mode	12	-0.119066	0.0952954	0.237437	-0.305845	0.0677133	0.887749	0.736501	1.07006	0.888 (0.737-1.07)
GCST90200499	Calculus of kidney and ureter	MR Egger	8	0.0843489	0.231991	0.728634	-0.370354	0.539052	1.08801	0.69049	1.71438	1.088 (0.69-1.714)
GCST90200499	Calculus of kidney and ureter	Weighted median	8	0.0695685	0.0708176	0.325921	-0.0692339	0.208371	1.07205	0.933108	1.23167	1.072 (0.933-1.232)
GCST90200280	Calculus of kidney and ureter	Inverse variance weighted	12	-0.0620312	0.0286403	0.0303207	-0.118166	-0.00589633	0.939854	0.888548	0.994121	0.94 (0.889-0.994)
GCST90200499	Calculus of kidney and ureter	Simple mode	8	0.0754345	0.0814977	0.385451	-0.0843009	0.23517	1.07835	0.919155	1.26512	1.078 (0.919-1.265)
GCST90200499	Calculus of kidney and ureter	Weighted mode	8	0.0816486	0.0810691	0.347402	-0.0772469	0.240544	1.08507	0.925661	1.27194	1.085 (0.926-1.272)
GCST90199936	Calculus of kidney and ureter	MR Egger	15	0.109376	0.0773046	0.180611	-0.042141	0.260893	1.11558	0.958735	1.29809	1.116 (0.959-1.298)
GCST90199936	Calculus of kidney and ureter	Weighted median	15	0.0133983	0.0491874	0.78532	-0.083009	0.109806	1.01349	0.920343	1.11606	1.013 (0.92-1.116)
GCST90200310	Calculus of kidney and ureter	Inverse variance weighted	14	0.0756591	0.0268391	0.00481744	0.0230546	0.128264	1.07859	1.02332	1.13685	1.079 (1.023-1.137)
GCST90199936	Calculus of kidney and ureter	Simple mode	15	0.0076016	0.0938976	0.936623	-0.176438	0.191641	1.00763	0.838251	1.21124	1.008 (0.838-1.211)
GCST90199936	Calculus of kidney and ureter	Weighted mode	15	0.00991318	0.0606508	0.872503	-0.108962	0.128789	1.00996	0.896764	1.13745	1.01 (0.897-1.137)
GCST90200199	Calculus of kidney and ureter	MR Egger	14	-0.000785974	0.0391215	0.984301	-0.0774641	0.0758922	0.999214	0.92546	1.07885	0.999 (0.925-1.079)
GCST90200199	Calculus of kidney and ureter	Weighted median	14	-0.00101077	0.0367528	0.978059	-0.0730463	0.0710248	0.99899	0.929558	1.07361	0.999 (0.93-1.074)
GCST90200353	Calculus of kidney and ureter	Inverse variance weighted	13	0.0948096	0.0379268	0.0124262	0.020473	0.169146	1.09945	1.02068	1.18429	1.099 (1.021-1.184)
GCST90200199	Calculus of kidney and ureter	Simple mode	14	-0.0174126	0.0772926	0.825263	-0.168906	0.134081	0.982738	0.844588	1.14349	0.983 (0.845-1.143)
GCST90200199	Calculus of kidney and ureter	Weighted mode	14	-0.00328791	0.0338564	0.924118	-0.0696464	0.0630705	0.996717	0.932724	1.0651	0.997 (0.933-1.065)
GCST90200307	Calculus of kidney and ureter	MR Egger	20	0.0632301	0.0912877	0.497371	-0.115694	0.242154	1.06527	0.890748	1.27399	1.065 (0.891-1.274)
GCST90200307	Calculus of kidney and ureter	Weighted median	20	0.0142703	0.0516079	0.782154	-0.0868812	0.115422	1.01437	0.916786	1.12235	1.014 (0.917-1.122)
GCST90200356	Calculus of kidney and ureter	Inverse variance weighted	8	0.171656	0.0709014	0.0154756	0.0326893	0.310623	1.18727	1.03323	1.36427	1.187 (1.033-1.364)
GCST90200307	Calculus of kidney and ureter	Simple mode	20	0.0554861	0.0895322	0.542795	-0.119997	0.230969	1.05705	0.886923	1.25982	1.057 (0.887-1.26)
GCST90200307	Calculus of kidney and ureter	Weighted mode	20	0.0274392	0.0541362	0.618089	-0.0786678	0.133546	1.02782	0.924347	1.14287	1.028 (0.924-1.143)
GCST90200566	Calculus of kidney and ureter	MR Egger	12	-0.154668	0.193704	0.443146	-0.534328	0.224993	0.8567	0.586063	1.25231	0.857 (0.586-1.252)
GCST90200566	Calculus of kidney and ureter	Weighted median	12	0.0162877	0.0774462	0.833426	-0.135507	0.168082	1.01642	0.873273	1.18303	1.016 (0.873-1.183)
GCST90200359	Calculus of kidney and ureter	Inverse variance weighted	13	-0.110181	0.0480508	0.0218477	-0.20436	-0.0160012	0.895672	0.815169	0.984126	0.896 (0.815-0.984)
GCST90200566	Calculus of kidney and ureter	Simple mode	12	-0.132255	0.139468	0.363352	-0.405612	0.141102	0.876117	0.666569	1.15154	0.876 (0.667-1.152)
GCST90200566	Calculus of kidney and ureter	Weighted mode	12	0.0298701	0.116863	0.802976	-0.19918	0.258921	1.03032	0.819402	1.29553	1.03 (0.819-1.296)
GCST90200181	Calculus of kidney and ureter	MR Egger	13	0.245046	0.171741	0.181391	-0.0915673	0.581659	1.27768	0.9125	1.789	1.278 (0.912-1.789)
GCST90200181	Calculus of kidney and ureter	Weighted median	13	0.0666647	0.0859909	0.43819	-0.101878	0.235207	1.06894	0.90314	1.26517	1.069 (0.903-1.265)
GCST90200377	Calculus of kidney and ureter	Inverse variance weighted	14	-0.0773421	0.039265	0.0488675	-0.154302	-0.000382687	0.925573	0.857014	0.999617	0.926 (0.857-1)
GCST90200181	Calculus of kidney and ureter	Simple mode	13	0.0597254	0.132721	0.660728	-0.200409	0.319859	1.06155	0.818396	1.37693	1.062 (0.818-1.377)
GCST90200181	Calculus of kidney and ureter	Weighted mode	13	0.106296	0.114791	0.372696	-0.118694	0.331286	1.11215	0.888079	1.39276	1.112 (0.888-1.393)
GCST90200950	Calculus of kidney and ureter	MR Egger	17	-0.136332	0.0894997	0.148495	-0.311751	0.0390878	0.872553	0.732164	1.03986	0.873 (0.732-1.04)
GCST90200950	Calculus of kidney and ureter	Weighted median	17	-0.0250573	0.0621347	0.686746	-0.146841	0.0967266	0.975254	0.863431	1.10156	0.975 (0.863-1.102)
GCST90200380	Calculus of kidney and ureter	Inverse variance weighted	15	-0.103654	0.0480177	0.0308763	-0.197769	-0.00953933	0.901537	0.820559	0.990506	0.902 (0.821-0.991)
GCST90200950	Calculus of kidney and ureter	Simple mode	17	-0.0803996	0.118165	0.505977	-0.312002	0.151203	0.922748	0.73198	1.16323	0.923 (0.732-1.163)
GCST90200950	Calculus of kidney and ureter	Weighted mode	17	-0.039991	0.0819584	0.63221	-0.200629	0.120647	0.960798	0.818216	1.12823	0.961 (0.818-1.128)
GCST90199840	Calculus of kidney and ureter	MR Egger	23	-0.0269444	0.0523466	0.612117	-0.129544	0.0756549	0.973415	0.878496	1.07859	0.973 (0.878-1.079)
GCST90199840	Calculus of kidney and ureter	Weighted median	23	-0.0313176	0.036611	0.392321	-0.103075	0.0404399	0.969168	0.902059	1.04127	0.969 (0.902-1.041)
GCST90200381	Calculus of kidney and ureter	Inverse variance weighted	9	-0.127079	0.0563157	0.0240364	-0.237458	-0.0167002	0.880664	0.78863	0.983438	0.881 (0.789-0.983)
GCST90199840	Calculus of kidney and ureter	Simple mode	23	-0.00895605	0.0732004	0.903733	-0.152429	0.134517	0.991084	0.85862	1.14398	0.991 (0.859-1.144)
GCST90199840	Calculus of kidney and ureter	Weighted mode	23	-0.0288507	0.0356251	0.426705	-0.098676	0.0409746	0.971562	0.906036	1.04183	0.972 (0.906-1.042)
GCST90200212	Calculus of kidney and ureter	MR Egger	11	0.0736572	0.12681	0.575598	-0.174891	0.322205	1.07644	0.839549	1.38017	1.076 (0.84-1.38)
GCST90200212	Calculus of kidney and ureter	Weighted median	11	-0.160697	0.0625842	0.010238	-0.283362	-0.0380316	0.85155	0.753247	0.962683	0.852 (0.753-0.963)
GCST90200417	Calculus of kidney and ureter	Inverse variance weighted	13	0.0511174	0.0191505	0.00760214	0.0135824	0.0886523	1.05245	1.01368	1.0927	1.052 (1.014-1.093)
GCST90200212	Calculus of kidney and ureter	Simple mode	11	-0.180277	0.102446	0.108954	-0.381072	0.0205184	0.835039	0.683129	1.02073	0.835 (0.683-1.021)
GCST90200212	Calculus of kidney and ureter	Weighted mode	11	-0.168408	0.0680105	0.0327549	-0.301708	-0.0351074	0.845009	0.739554	0.965502	0.845 (0.74-0.966)
GCST90200570	Calculus of kidney and ureter	MR Egger	16	-0.102194	0.0536477	0.0775433	-0.207343	0.00295585	0.902855	0.812741	1.00296	0.903 (0.813-1.003)
GCST90200570	Calculus of kidney and ureter	Weighted median	16	-0.0273696	0.0370929	0.460596	-0.100072	0.0453325	0.973002	0.904772	1.04638	0.973 (0.905-1.046)
GCST90200427	Calculus of kidney and ureter	Inverse variance weighted	15	-0.14696	0.0696754	0.0349267	-0.283524	-0.0103961	0.863329	0.753125	0.989658	0.863 (0.753-0.99)
GCST90200570	Calculus of kidney and ureter	Simple mode	16	0.095695	0.0724593	0.206407	-0.0463252	0.237715	1.10042	0.954731	1.26835	1.1 (0.955-1.268)
GCST90200570	Calculus of kidney and ureter	Weighted mode	16	-0.0261278	0.0368589	0.489284	-0.0983712	0.0461157	0.974211	0.906312	1.0472	0.974 (0.906-1.047)
GCST90200673	Calculus of kidney and ureter	MR Egger	29	0.0343853	0.0357309	0.344419	-0.0356472	0.104418	1.03498	0.964981	1.11006	1.035 (0.965-1.11)
GCST90200673	Calculus of kidney and ureter	Weighted median	29	0.0250082	0.0293508	0.394189	-0.0325193	0.0825356	1.02532	0.968004	1.08604	1.025 (0.968-1.086)
GCST90200435	Calculus of kidney and ureter	Inverse variance weighted	12	-0.161152	0.0438884	0.000240788	-0.247173	-0.0751309	0.851163	0.781005	0.927622	0.851 (0.781-0.928)
GCST90200673	Calculus of kidney and ureter	Simple mode	29	-0.0377295	0.0530283	0.482663	-0.141665	0.066206	0.962973	0.867912	1.06845	0.963 (0.868-1.068)
GCST90200673	Calculus of kidney and ureter	Weighted mode	29	0.0318055	0.0266979	0.243533	-0.0205224	0.0841334	1.03232	0.979687	1.08777	1.032 (0.98-1.088)
GCST90200372	Calculus of kidney and ureter	MR Egger	19	-0.0831149	0.133061	0.540504	-0.343915	0.177685	0.920245	0.708989	1.19445	0.92 (0.709-1.194)
GCST90200372	Calculus of kidney and ureter	Weighted median	19	0.00992467	0.0534524	0.852701	-0.094842	0.114691	1.00997	0.909517	1.12153	1.01 (0.91-1.122)
GCST90200458	Calculus of kidney and ureter	Inverse variance weighted	16	-0.090203	0.0363726	0.0131394	-0.161493	-0.0189126	0.913746	0.850872	0.981265	0.914 (0.851-0.981)
GCST90200372	Calculus of kidney and ureter	Simple mode	19	0.00562437	0.0810931	0.94547	-0.153318	0.164567	1.00564	0.857857	1.17888	1.006 (0.858-1.179)
GCST90200372	Calculus of kidney and ureter	Weighted mode	19	0.00238267	0.059248	0.968364	-0.113743	0.118509	1.00239	0.892487	1.12582	1.002 (0.892-1.126)
GCST90200611	Calculus of kidney and ureter	MR Egger	7	0.0420072	0.277874	0.885749	-0.502626	0.586641	1.0429	0.60494	1.79794	1.043 (0.605-1.798)
GCST90200611	Calculus of kidney and ureter	Weighted median	7	-0.00572276	0.0997155	0.954234	-0.201165	0.18972	0.994294	0.817777	1.20891	0.994 (0.818-1.209)
GCST90200475	Calculus of kidney and ureter	Inverse variance weighted	11	0.124506	0.0505067	0.0136957	0.0255133	0.2235	1.13259	1.02584	1.25045	1.133 (1.026-1.25)
GCST90200611	Calculus of kidney and ureter	Simple mode	7	-0.0456694	0.132469	0.742042	-0.305309	0.21397	0.955358	0.736896	1.23859	0.955 (0.737-1.239)
GCST90200611	Calculus of kidney and ureter	Weighted mode	7	-0.0263508	0.130012	0.846084	-0.281175	0.228473	0.973993	0.754896	1.25668	0.974 (0.755-1.257)
GCST90200475	Calculus of kidney and ureter	MR Egger	11	0.134959	0.155881	0.409095	-0.170568	0.440486	1.14449	0.843186	1.55346	1.144 (0.843-1.553)
GCST90200475	Calculus of kidney and ureter	Weighted median	11	0.131105	0.0683413	0.0550628	-0.00284433	0.265053	1.14009	0.99716	1.3035	1.14 (0.997-1.304)
GCST90200539	Calculus of kidney and ureter	Inverse variance weighted	10	0.0707794	0.0340791	0.0378091	0.00398448	0.137574	1.07334	1.00399	1.14749	1.073 (1.004-1.147)
GCST90200475	Calculus of kidney and ureter	Simple mode	11	0.116022	0.110549	0.318644	-0.100653	0.332698	1.12302	0.904247	1.39473	1.123 (0.904-1.395)
GCST90200475	Calculus of kidney and ureter	Weighted mode	11	0.119567	0.0972312	0.246948	-0.0710059	0.31014	1.12701	0.931456	1.36362	1.127 (0.931-1.364)
GCST90199923	Calculus of kidney and ureter	MR Egger	13	0.00590875	0.0802004	0.942592	-0.151284	0.163102	1.00593	0.859604	1.17716	1.006 (0.86-1.177)
GCST90199923	Calculus of kidney and ureter	Weighted median	13	0.0118027	0.0415074	0.776141	-0.0695518	0.0931572	1.01187	0.932812	1.09763	1.012 (0.933-1.098)
GCST90200553	Calculus of kidney and ureter	Inverse variance weighted	16	0.0825356	0.0335749	0.0139615	0.0167288	0.148342	1.08604	1.01687	1.15991	1.086 (1.017-1.16)
GCST90199923	Calculus of kidney and ureter	Simple mode	13	-0.0501811	0.0827737	0.555647	-0.212418	0.112055	0.951057	0.808627	1.11857	0.951 (0.809-1.119)
GCST90199923	Calculus of kidney and ureter	Weighted mode	13	0.0303702	0.0385161	0.445699	-0.0451213	0.105862	1.03084	0.955882	1.11167	1.031 (0.956-1.112)
GCST90200369	Calculus of kidney and ureter	MR Egger	12	-0.100939	0.0922478	0.299515	-0.281745	0.0798666	0.903988	0.754466	1.08314	0.904 (0.754-1.083)
GCST90200369	Calculus of kidney and ureter	Weighted median	12	0.00265145	0.0593209	0.964349	-0.113617	0.11892	1.00265	0.892599	1.12628	1.003 (0.893-1.126)
GCST90200572	Calculus of kidney and ureter	Inverse variance weighted	9	-0.152902	0.0488381	0.00174339	-0.248624	-0.057179	0.858214	0.779873	0.944425	0.858 (0.78-0.944)
GCST90200369	Calculus of kidney and ureter	Simple mode	12	0.0442932	0.0874945	0.62268	-0.127196	0.215782	1.04529	0.880561	1.24083	1.045 (0.881-1.241)
GCST90200369	Calculus of kidney and ureter	Weighted mode	12	0.0338727	0.0815152	0.685738	-0.125897	0.193642	1.03445	0.881706	1.21366	1.034 (0.882-1.214)
GCST90200777	Calculus of kidney and ureter	MR Egger	8	-0.0219652	0.152004	0.889834	-0.319893	0.275962	0.978274	0.726227	1.3178	0.978 (0.726-1.318)
GCST90200777	Calculus of kidney and ureter	Weighted median	8	-0.02353	0.0696646	0.735543	-0.160073	0.113013	0.976745	0.852082	1.11965	0.977 (0.852-1.12)
GCST90200588	Calculus of kidney and ureter	Inverse variance weighted	7	0.136022	0.0601471	0.0237287	0.0181339	0.253911	1.14571	1.0183	1.28906	1.146 (1.018-1.289)
GCST90200777	Calculus of kidney and ureter	Simple mode	8	-0.0578904	0.0948739	0.56102	-0.243843	0.128062	0.943753	0.78361	1.13662	0.944 (0.784-1.137)
GCST90200777	Calculus of kidney and ureter	Weighted mode	8	-0.0530242	0.0912449	0.579382	-0.231864	0.125816	0.948357	0.793054	1.13407	0.948 (0.793-1.134)
GCST90200024	Calculus of kidney and ureter	MR Egger	11	0.052796	0.0430449	0.251118	-0.031572	0.137164	1.05421	0.968921	1.14702	1.054 (0.969-1.147)
GCST90200024	Calculus of kidney and ureter	Weighted median	11	0.0557188	0.0312288	0.074389	-0.0054896	0.116927	1.0573	0.994525	1.12404	1.057 (0.995-1.124)
GCST90200599	Calculus of kidney and ureter	Inverse variance weighted	12	-0.135836	0.0591546	0.0216599	-0.251779	-0.0198925	0.872986	0.777417	0.980304	0.873 (0.777-0.98)
GCST90200024	Calculus of kidney and ureter	Simple mode	11	-0.00197683	0.0559988	0.972534	-0.111735	0.107781	0.998025	0.894282	1.1138	0.998 (0.894-1.114)
GCST90200024	Calculus of kidney and ureter	Weighted mode	11	0.0474383	0.0291027	0.13415	-0.00960309	0.10448	1.04858	0.990443	1.11013	1.049 (0.99-1.11)
GCST90200765	Calculus of kidney and ureter	MR Egger	15	0.0638969	0.117967	0.597222	-0.167319	0.295113	1.06598	0.845929	1.34328	1.066 (0.846-1.343)
GCST90200765	Calculus of kidney and ureter	Weighted median	15	0.0841707	0.0646892	0.193205	-0.0426201	0.210962	1.08781	0.958275	1.23486	1.088 (0.958-1.235)
GCST90200621	Calculus of kidney and ureter	Inverse variance weighted	13	-0.125977	0.0482501	0.00903001	-0.220547	-0.0314068	0.881635	0.80208	0.969081	0.882 (0.802-0.969)
GCST90200765	Calculus of kidney and ureter	Simple mode	15	0.102073	0.110517	0.371345	-0.114541	0.318687	1.10746	0.891775	1.37532	1.107 (0.892-1.375)
GCST90200765	Calculus of kidney and ureter	Weighted mode	15	0.0994076	0.10508	0.360181	-0.106549	0.305364	1.10452	0.898931	1.35712	1.105 (0.899-1.357)
GCST90200105	Calculus of kidney and ureter	MR Egger	20	-0.00628697	0.0668281	0.926087	-0.13727	0.124696	0.993733	0.871735	1.1328	0.994 (0.872-1.133)
GCST90200105	Calculus of kidney and ureter	Weighted median	20	-0.0233209	0.0488334	0.632963	-0.119034	0.0723926	0.976949	0.887777	1.07508	0.977 (0.888-1.075)
GCST90200665	Calculus of kidney and ureter	Inverse variance weighted	16	0.0620305	0.0260007	0.0170453	0.0110692	0.112992	1.06399	1.01113	1.11962	1.064 (1.011-1.12)
GCST90200105	Calculus of kidney and ureter	Simple mode	20	0.0131146	0.0746745	0.862447	-0.133247	0.159477	1.0132	0.875249	1.1729	1.013 (0.875-1.173)
GCST90200105	Calculus of kidney and ureter	Weighted mode	20	-0.0286138	0.0529773	0.595393	-0.132449	0.0752218	0.971792	0.875947	1.07812	0.972 (0.876-1.078)
GCST90200914	Calculus of kidney and ureter	MR Egger	10	0.0151752	0.244999	0.95213	-0.465024	0.495374	1.01529	0.62812	1.64111	1.015 (0.628-1.641)
GCST90200914	Calculus of kidney and ureter	Weighted median	10	0.109816	0.0873552	0.208711	-0.0614003	0.281032	1.11607	0.940447	1.3245	1.116 (0.94-1.324)
GCST90200714	Calculus of kidney and ureter	Inverse variance weighted	12	-0.149346	0.0618495	0.01575	-0.270571	-0.0281204	0.861271	0.762944	0.972271	0.861 (0.763-0.972)
GCST90200914	Calculus of kidney and ureter	Simple mode	10	0.135467	0.148568	0.385636	-0.155726	0.42666	1.14507	0.855794	1.53213	1.145 (0.856-1.532)
GCST90200914	Calculus of kidney and ureter	Weighted mode	10	0.166059	0.15231	0.303923	-0.132469	0.464586	1.18064	0.87593	1.59135	1.181 (0.876-1.591)
GCST90200265	Calculus of kidney and ureter	MR Egger	10	0.108637	0.0464723	0.0475881	0.0175514	0.199723	1.11476	1.01771	1.22106	1.115 (1.018-1.221)
GCST90200265	Calculus of kidney and ureter	Weighted median	10	0.0371748	0.0300573	0.216162	-0.0217374	0.096087	1.03787	0.978497	1.10085	1.038 (0.978-1.101)
GCST90200741	Calculus of kidney and ureter	Inverse variance weighted	14	0.114157	0.0543188	0.0355876	0.00769201	0.220622	1.12093	1.00772	1.24685	1.121 (1.008-1.247)
GCST90200265	Calculus of kidney and ureter	Simple mode	10	0.0329495	0.0699844	0.648977	-0.10422	0.170119	1.0335	0.901027	1.18545	1.033 (0.901-1.185)
GCST90200265	Calculus of kidney and ureter	Weighted mode	10	0.0382448	0.0293259	0.224553	-0.0192339	0.0957235	1.03899	0.98095	1.10045	1.039 (0.981-1.1)
GCST90199628	Calculus of kidney and ureter	MR Egger	15	-0.102585	0.15901	0.530051	-0.414244	0.209074	0.902501	0.66084	1.23254	0.903 (0.661-1.233)
GCST90199628	Calculus of kidney and ureter	Weighted median	15	0.000523473	0.0726554	0.994251	-0.141881	0.142928	1.00052	0.867724	1.15365	1.001 (0.868-1.154)
GCST90200750	Calculus of kidney and ureter	Inverse variance weighted	12	0.111723	0.0394625	0.00463847	0.0343767	0.18907	1.1182	1.03497	1.20813	1.118 (1.035-1.208)
GCST90199628	Calculus of kidney and ureter	Simple mode	15	-0.140184	0.134556	0.315148	-0.403914	0.123545	0.869198	0.667702	1.1315	0.869 (0.668-1.132)
GCST90199628	Calculus of kidney and ureter	Weighted mode	15	-0.0789066	0.116987	0.510986	-0.308202	0.150389	0.924126	0.734767	1.16229	0.924 (0.735-1.162)
GCST90200808	Calculus of kidney and ureter	MR Egger	9	-0.0449226	0.10977	0.694592	-0.260071	0.170226	0.956071	0.770997	1.18557	0.956 (0.771-1.186)
GCST90200808	Calculus of kidney and ureter	Weighted median	9	0.0371372	0.0780875	0.63437	-0.115914	0.190189	1.03784	0.890552	1.20948	1.038 (0.891-1.209)
GCST90200769	Calculus of kidney and ureter	Inverse variance weighted	12	0.161042	0.0474274	0.000684894	0.0680847	0.254	1.17473	1.07046	1.28917	1.175 (1.07-1.289)
GCST90200808	Calculus of kidney and ureter	Simple mode	9	0.0426933	0.119211	0.729509	-0.190959	0.276346	1.04362	0.826166	1.3183	1.044 (0.826-1.318)
GCST90200808	Calculus of kidney and ureter	Weighted mode	9	0.0305351	0.109333	0.787111	-0.183758	0.244829	1.03101	0.832137	1.2774	1.031 (0.832-1.277)
GCST90200269	Calculus of kidney and ureter	MR Egger	15	-0.0251054	0.0267703	0.36544	-0.0775753	0.0273644	0.975207	0.925357	1.02774	0.975 (0.925-1.028)
GCST90200269	Calculus of kidney and ureter	Weighted median	15	-0.0447047	0.0281477	0.112237	-0.0998743	0.0104648	0.95628	0.904951	1.01052	0.956 (0.905-1.011)
GCST90200770	Calculus of kidney and ureter	Inverse variance weighted	9	0.12236	0.0532842	0.0216551	0.0179229	0.226797	1.13016	1.01808	1.25458	1.13 (1.018-1.255)
GCST90200269	Calculus of kidney and ureter	Simple mode	15	-0.0477393	0.0529635	0.38264	-0.151548	0.0560691	0.953382	0.859377	1.05767	0.953 (0.859-1.058)
GCST90200269	Calculus of kidney and ureter	Weighted mode	15	-0.0370504	0.0238821	0.143116	-0.0838592	0.00975851	0.963628	0.919561	1.00981	0.964 (0.92-1.01)
GCST90199837	Calculus of kidney and ureter	MR Egger	15	-0.045064	0.143094	0.757816	-0.325528	0.2354	0.955936	0.722146	1.26542	0.956 (0.722-1.265)
GCST90199837	Calculus of kidney and ureter	Weighted median	15	0.0384938	0.0727136	0.596535	-0.104025	0.181012	1.03924	0.901203	1.19843	1.039 (0.901-1.198)
GCST90200772	Calculus of kidney and ureter	Inverse variance weighted	18	-0.122587	0.0512134	0.0166814	-0.222965	-0.0222089	0.884629	0.800142	0.978036	0.885 (0.8-0.978)
GCST90199837	Calculus of kidney and ureter	Simple mode	15	0.0684545	0.144236	0.642391	-0.214249	0.351158	1.07085	0.807147	1.42071	1.071 (0.807-1.421)
GCST90199837	Calculus of kidney and ureter	Weighted mode	15	0.0532656	0.131052	0.69056	-0.203597	0.310128	1.05471	0.815791	1.3636	1.055 (0.816-1.364)
GCST90199797	Calculus of kidney and ureter	MR Egger	13	0.0794591	0.137626	0.575326	-0.190288	0.349206	1.0827	0.826721	1.41794	1.083 (0.827-1.418)
GCST90199797	Calculus of kidney and ureter	Weighted median	13	0.0218344	0.0774298	0.777952	-0.129928	0.173597	1.02207	0.878159	1.18958	1.022 (0.878-1.19)
GCST90200782	Calculus of kidney and ureter	Inverse variance weighted	10	-0.156607	0.0676095	0.0205393	-0.289122	-0.0240925	0.85504	0.748921	0.976195	0.855 (0.749-0.976)
GCST90199797	Calculus of kidney and ureter	Simple mode	13	-0.0356287	0.132338	0.792329	-0.295011	0.223753	0.964999	0.744524	1.25076	0.965 (0.745-1.251)
GCST90199797	Calculus of kidney and ureter	Weighted mode	13	-0.0356287	0.121997	0.77524	-0.274744	0.203486	0.964999	0.759767	1.22567	0.965 (0.76-1.226)
GCST90199796	Calculus of kidney and ureter	MR Egger	8	-0.222638	0.185427	0.275124	-0.586075	0.140799	0.800405	0.556507	1.15119	0.8 (0.557-1.151)
GCST90199796	Calculus of kidney and ureter	Weighted median	8	0.0238338	0.0806491	0.767593	-0.134238	0.181906	1.02412	0.874382	1.1995	1.024 (0.874-1.2)
GCST90200868	Calculus of kidney and ureter	Inverse variance weighted	15	0.129828	0.0587813	0.0271988	0.0146162	0.245039	1.13863	1.01472	1.27767	1.139 (1.015-1.278)
GCST90199796	Calculus of kidney and ureter	Simple mode	8	0.00155559	0.123259	0.990283	-0.240032	0.243143	1.00156	0.786603	1.27525	1.002 (0.787-1.275)
GCST90199796	Calculus of kidney and ureter	Weighted mode	8	0.011817	0.0966412	0.906116	-0.1776	0.201234	1.01189	0.837277	1.22291	1.012 (0.837-1.223)
GCST90200173	Calculus of kidney and ureter	MR Egger	7	0.12149	0.182791	0.535703	-0.236781	0.479761	1.12918	0.789164	1.61569	1.129 (0.789-1.616)
GCST90200173	Calculus of kidney and ureter	Weighted median	7	-0.0230524	0.107083	0.829552	-0.232934	0.186829	0.977211	0.792206	1.20542	0.977 (0.792-1.205)
GCST90200882	Calculus of kidney and ureter	Inverse variance weighted	17	0.141266	0.0561261	0.0118377	0.0312591	0.251273	1.15173	1.03175	1.28566	1.152 (1.032-1.286)
GCST90200173	Calculus of kidney and ureter	Simple mode	7	-0.0257227	0.156955	0.875202	-0.333355	0.281909	0.974605	0.716516	1.32566	0.975 (0.717-1.326)
GCST90200173	Calculus of kidney and ureter	Weighted mode	7	0.0169457	0.145443	0.91105	-0.268122	0.302014	1.01709	0.764814	1.35258	1.017 (0.765-1.353)
GCST90199997	Calculus of kidney and ureter	MR Egger	10	0.123623	0.183181	0.518786	-0.235412	0.482658	1.13159	0.790245	1.62037	1.132 (0.79-1.62)
GCST90199997	Calculus of kidney and ureter	Weighted median	10	-0.00255876	0.0908505	0.977531	-0.180626	0.175508	0.997445	0.834748	1.19185	0.997 (0.835-1.192)
GCST90200887	Calculus of kidney and ureter	Inverse variance weighted	7	-0.149526	0.0760309	0.0492237	-0.298547	-0.000505519	0.861116	0.741896	0.999495	0.861 (0.742-0.999)
GCST90199997	Calculus of kidney and ureter	Simple mode	10	0.0924954	0.182001	0.623526	-0.264227	0.449218	1.09691	0.767799	1.56709	1.097 (0.768-1.567)
GCST90199997	Calculus of kidney and ureter	Weighted mode	10	0.0162888	0.135912	0.907236	-0.250099	0.282676	1.01642	0.778724	1.32668	1.016 (0.779-1.327)
GCST90199818	Calculus of kidney and ureter	MR Egger	15	0.023794	0.0638218	0.715291	-0.101297	0.148885	1.02408	0.903665	1.16054	1.024 (0.904-1.161)
GCST90199818	Calculus of kidney and ureter	Weighted median	15	0.00776026	0.0575583	0.892751	-0.105054	0.120575	1.00779	0.900276	1.12814	1.008 (0.9-1.128)
GCST90200953	Calculus of kidney and ureter	Inverse variance weighted	11	0.144251	0.0398594	0.000295747	0.0661265	0.222375	1.15517	1.06836	1.24904	1.155 (1.068-1.249)
GCST90199818	Calculus of kidney and ureter	Simple mode	15	0.0320037	0.0834369	0.707061	-0.131533	0.19554	1.03252	0.876751	1.21597	1.033 (0.877-1.216)
GCST90199818	Calculus of kidney and ureter	Weighted mode	15	0.0161352	0.057154	0.781836	-0.0958868	0.128157	1.01627	0.908567	1.13673	1.016 (0.909-1.137)
GCST90200452	Calculus of kidney and ureter	MR Egger	15	-0.0366559	0.0524294	0.496779	-0.139418	0.0661058	0.964008	0.869865	1.06834	0.964 (0.87-1.068)
GCST90200452	Calculus of kidney and ureter	Weighted median	15	-0.0593928	0.0319766	0.0632561	-0.122067	0.00328121	0.942337	0.885089	1.00329	0.942 (0.885-1.003)
GCST90200957	Calculus of kidney and ureter	Inverse variance weighted	10	0.091532	0.0315783	0.00374865	0.0296386	0.153426	1.09585	1.03008	1.16582	1.096 (1.03-1.166)
GCST90200452	Calculus of kidney and ureter	Simple mode	15	-0.0258683	0.0669606	0.705066	-0.157111	0.105374	0.974463	0.854609	1.11113	0.974 (0.855-1.111)
GCST90200452	Calculus of kidney and ureter	Weighted mode	15	-0.0499772	0.0308475	0.127501	-0.110438	0.0104838	0.951251	0.895442	1.01054	0.951 (0.895-1.011)
GCST90200496	Calculus of kidney and ureter	MR Egger	9	0.0668656	0.111752	0.568461	-0.152169	0.2859	1.06915	0.858843	1.33096	1.069 (0.859-1.331)
GCST90200496	Calculus of kidney and ureter	Weighted median	9	0.101501	0.0552826	0.066352	-0.00685292	0.209855	1.10683	0.993171	1.2335	1.107 (0.993-1.233)
GCST90200000	Calculus of kidney and ureter	Inverse variance weighted	13	0.0738431	0.037877	0.0512297	-0.000395802	0.148082	1.07664	0.999604	1.15961	1.077 (1-1.16)
GCST90200496	Calculus of kidney and ureter	Simple mode	9	0.0955574	0.0958871	0.348162	-0.0923814	0.283496	1.10027	0.911757	1.32776	1.1 (0.912-1.328)
GCST90200496	Calculus of kidney and ureter	Weighted mode	9	0.107482	0.0566348	0.0942864	-0.0035225	0.218486	1.11347	0.996484	1.24419	1.113 (0.996-1.244)
GCST90200254	Calculus of kidney and ureter	MR Egger	8	0.135088	0.30569	0.674036	-0.464065	0.73424	1.14464	0.628723	2.0839	1.145 (0.629-2.084)
GCST90200254	Calculus of kidney and ureter	Weighted median	8	-0.113801	0.0967943	0.239715	-0.303518	0.0759159	0.892436	0.738217	1.07887	0.892 (0.738-1.079)
GCST90199717	Calculus of kidney and ureter	Inverse variance weighted	17	0.0636241	0.0327556	0.0520898	-0.000576793	0.127825	1.06569	0.999423	1.13635	1.066 (0.999-1.136)
GCST90200254	Calculus of kidney and ureter	Simple mode	8	-0.0832788	0.136005	0.559683	-0.349849	0.183292	0.920095	0.704794	1.20116	0.92 (0.705-1.201)
GCST90200254	Calculus of kidney and ureter	Weighted mode	8	-0.0977255	0.126035	0.463497	-0.344754	0.149303	0.906898	0.708395	1.16102	0.907 (0.708-1.161)
GCST90200278	Calculus of kidney and ureter	MR Egger	12	-0.355151	0.284107	0.23974	-0.912002	0.2017	0.701068	0.401719	1.22348	0.701 (0.402-1.223)
GCST90200278	Calculus of kidney and ureter	Weighted median	12	0.0186255	0.0850944	0.826743	-0.148159	0.18541	1.0188	0.862294	1.20371	1.019 (0.862-1.204)
GCST90199697	Calculus of kidney and ureter	Inverse variance weighted	16	-0.103132	0.053398	0.053436	-0.207792	0.00152823	0.902008	0.812376	1.00153	0.902 (0.812-1.002)
GCST90200278	Calculus of kidney and ureter	Simple mode	12	0.0358482	0.162689	0.829636	-0.283022	0.354719	1.0365	0.753503	1.42578	1.036 (0.754-1.426)
GCST90200278	Calculus of kidney and ureter	Weighted mode	12	0.0281171	0.157006	0.861128	-0.279614	0.335849	1.02852	0.756075	1.39913	1.029 (0.756-1.399)
GCST90200643	Calculus of kidney and ureter	MR Egger	11	-0.2856	0.150333	0.0899189	-0.580252	0.00905219	0.751563	0.559757	1.00909	0.752 (0.56-1.009)
GCST90200643	Calculus of kidney and ureter	Weighted median	11	-0.0575561	0.0865057	0.50583	-0.227107	0.111995	0.944069	0.796835	1.11851	0.944 (0.797-1.119)
GCST90199978	Calculus of kidney and ureter	Inverse variance weighted	15	0.097345	0.0506213	0.0544795	-0.00187277	0.196563	1.10224	0.998129	1.21721	1.102 (0.998-1.217)
GCST90200643	Calculus of kidney and ureter	Simple mode	11	-0.079752	0.133425	0.56331	-0.341264	0.18176	0.923345	0.710871	1.19933	0.923 (0.711-1.199)
GCST90200643	Calculus of kidney and ureter	Weighted mode	11	-0.0446455	0.138688	0.754146	-0.316473	0.227182	0.956336	0.728714	1.25506	0.956 (0.729-1.255)
GCST90200536	Calculus of kidney and ureter	MR Egger	10	0.243013	0.242706	0.346018	-0.232691	0.718718	1.27509	0.792398	2.0518	1.275 (0.792-2.052)
GCST90200536	Calculus of kidney and ureter	Weighted median	10	0.0286826	0.0727678	0.693459	-0.113942	0.171308	1.0291	0.892309	1.18686	1.029 (0.892-1.187)
GCST90200370	Calculus of kidney and ureter	Inverse variance weighted	12	0.11147	0.0580063	0.0546455	-0.00222255	0.225162	1.11792	0.99778	1.25253	1.118 (0.998-1.253)
GCST90200536	Calculus of kidney and ureter	Simple mode	10	0.0270793	0.104881	0.802068	-0.178488	0.232647	1.02745	0.836534	1.26194	1.027 (0.837-1.262)
GCST90200536	Calculus of kidney and ureter	Weighted mode	10	-0.0285165	0.0904268	0.759682	-0.205753	0.14872	0.971886	0.814034	1.16035	0.972 (0.814-1.16)
GCST90199743	Calculus of kidney and ureter	MR Egger	15	0.0113355	0.130014	0.931851	-0.243491	0.266162	1.0114	0.783886	1.30495	1.011 (0.784-1.305)
GCST90199743	Calculus of kidney and ureter	Weighted median	15	-8.04673e-06	0.0522931	0.999877	-0.102502	0.102486	0.999992	0.902576	1.10792	1 (0.903-1.108)
GCST90199882	Calculus of kidney and ureter	Inverse variance weighted	11	0.0906436	0.0472171	0.0548933	-0.00190193	0.183189	1.09488	0.9981	1.20104	1.095 (0.998-1.201)
GCST90199743	Calculus of kidney and ureter	Simple mode	15	-0.0169235	0.0801742	0.835863	-0.174065	0.140218	0.983219	0.840242	1.15052	0.983 (0.84-1.151)
GCST90199743	Calculus of kidney and ureter	Weighted mode	15	-0.00230802	0.0712068	0.9746	-0.141873	0.137257	0.997695	0.867731	1.14712	0.998 (0.868-1.147)
GCST90199949	Calculus of kidney and ureter	MR Egger	11	0.139463	0.0630365	0.0542304	0.0159119	0.263015	1.14966	1.01604	1.30085	1.15 (1.016-1.301)
GCST90199949	Calculus of kidney and ureter	Weighted median	11	0.110808	0.0465991	0.0174118	0.0194735	0.202142	1.11718	1.01966	1.22402	1.117 (1.02-1.224)
GCST90200677	Calculus of kidney and ureter	Inverse variance weighted	12	-0.0521993	0.0272777	0.0556679	-0.105664	0.00126497	0.94914	0.899727	1.00127	0.949 (0.9-1.001)
GCST90199949	Calculus of kidney and ureter	Simple mode	11	0.0497915	0.116579	0.678352	-0.178703	0.278286	1.05105	0.836355	1.32086	1.051 (0.836-1.321)
GCST90199949	Calculus of kidney and ureter	Weighted mode	11	0.122809	0.0466172	0.0249726	0.031439	0.214178	1.13067	1.03194	1.23884	1.131 (1.032-1.239)
GCST90200635	Calculus of kidney and ureter	MR Egger	12	-0.139104	0.112041	0.242737	-0.358703	0.0804963	0.870138	0.698582	1.08382	0.87 (0.699-1.084)
GCST90200635	Calculus of kidney and ureter	Weighted median	12	-0.0466	0.0600799	0.437965	-0.164357	0.0711566	0.954469	0.848439	1.07375	0.954 (0.848-1.074)
GCST90199832	Calculus of kidney and ureter	Inverse variance weighted	10	0.117433	0.0614227	0.055892	-0.00295586	0.237821	1.12461	0.997049	1.26848	1.125 (0.997-1.268)
GCST90200635	Calculus of kidney and ureter	Simple mode	12	-0.0381178	0.109444	0.7342	-0.252629	0.176393	0.962599	0.776756	1.19291	0.963 (0.777-1.193)
GCST90200635	Calculus of kidney and ureter	Weighted mode	12	-0.0801441	0.101377	0.445914	-0.278843	0.118555	0.922983	0.756658	1.12587	0.923 (0.757-1.126)
GCST90199634	Calculus of kidney and ureter	MR Egger	12	0.00510207	0.0467956	0.915336	-0.0866174	0.0968215	1.00512	0.917028	1.10166	1.005 (0.917-1.102)
GCST90199634	Calculus of kidney and ureter	Weighted median	12	-0.0552912	0.0428123	0.196538	-0.139203	0.0286209	0.94621	0.870051	1.02903	0.946 (0.87-1.029)
GCST90200262	Calculus of kidney and ureter	Inverse variance weighted	11	0.0579737	0.0303378	0.0560123	-0.00148837	0.117436	1.05969	0.998513	1.12461	1.06 (0.999-1.125)
GCST90199634	Calculus of kidney and ureter	Simple mode	12	-0.082084	0.0665357	0.243031	-0.212494	0.048326	0.921195	0.808565	1.04951	0.921 (0.809-1.05)
GCST90199634	Calculus of kidney and ureter	Weighted mode	12	-0.0739486	0.0487125	0.157202	-0.169425	0.021528	0.928719	0.84415	1.02176	0.929 (0.844-1.022)
GCST90200901	Calculus of kidney and ureter	MR Egger	9	0.00419076	0.188124	0.982849	-0.364533	0.372915	1.0042	0.694521	1.45196	1.004 (0.695-1.452)
GCST90200901	Calculus of kidney and ureter	Weighted median	9	0.0445173	0.0955048	0.641125	-0.142672	0.231707	1.04552	0.867038	1.26075	1.046 (0.867-1.261)
GCST90200252	Calculus of kidney and ureter	Inverse variance weighted	11	0.126022	0.0662343	0.0570844	-0.00379763	0.255841	1.13431	0.99621	1.29155	1.134 (0.996-1.292)
GCST90200901	Calculus of kidney and ureter	Simple mode	9	0.088374	0.146348	0.562663	-0.198468	0.375216	1.0924	0.819986	1.45531	1.092 (0.82-1.455)
GCST90200901	Calculus of kidney and ureter	Weighted mode	9	0.088374	0.150909	0.574282	-0.207408	0.384157	1.0924	0.812688	1.46838	1.092 (0.813-1.468)
GCST90200483	Calculus of kidney and ureter	MR Egger	13	0.0257845	0.12339	0.838292	-0.216059	0.267628	1.02612	0.805688	1.30686	1.026 (0.806-1.307)
GCST90200483	Calculus of kidney and ureter	Weighted median	13	0.0842292	0.0642329	0.189753	-0.0416672	0.210126	1.08788	0.959189	1.23383	1.088 (0.959-1.234)
GCST90200293	Calculus of kidney and ureter	Inverse variance weighted	12	0.108858	0.0575851	0.0587059	-0.00400852	0.221725	1.115	0.996	1.24823	1.115 (0.996-1.248)
GCST90200483	Calculus of kidney and ureter	Simple mode	13	0.154113	0.107799	0.178338	-0.057173	0.365399	1.16662	0.944431	1.44109	1.167 (0.944-1.441)
GCST90200483	Calculus of kidney and ureter	Weighted mode	13	0.118593	0.0897848	0.211182	-0.0573848	0.294572	1.12591	0.944231	1.34255	1.126 (0.944-1.343)
GCST90200021	Calculus of kidney and ureter	MR Egger	12	-0.0761434	0.0945932	0.439564	-0.261546	0.109259	0.926683	0.76986	1.11545	0.927 (0.77-1.115)
GCST90200021	Calculus of kidney and ureter	Weighted median	12	-0.0806961	0.0458067	0.0781254	-0.170477	0.00908492	0.922474	0.843262	1.00913	0.922 (0.843-1.009)
GCST90200614	Calculus of kidney and ureter	Inverse variance weighted	15	0.0827293	0.0437703	0.0587473	-0.00306045	0.168519	1.08625	0.996944	1.18355	1.086 (0.997-1.184)
GCST90200021	Calculus of kidney and ureter	Simple mode	12	-0.0640091	0.110187	0.573009	-0.279976	0.151958	0.937996	0.755802	1.16411	0.938 (0.756-1.164)
GCST90200021	Calculus of kidney and ureter	Weighted mode	12	-0.0765895	0.0453286	0.119203	-0.165434	0.0122546	0.92627	0.847526	1.01233	0.926 (0.848-1.012)
GCST90200982	Calculus of kidney and ureter	MR Egger	4	-0.125027	0.343866	0.751	-0.799005	0.548952	0.882473	0.449776	1.73144	0.882 (0.45-1.731)
GCST90200982	Calculus of kidney and ureter	Weighted median	4	-0.11512	0.100484	0.251938	-0.312069	0.0818287	0.891259	0.731931	1.08527	0.891 (0.732-1.085)
GCST90200661	Calculus of kidney and ureter	Inverse variance weighted	16	0.0716725	0.0379914	0.0592214	-0.00279063	0.146136	1.0743	0.997213	1.15735	1.074 (0.997-1.157)
GCST90200982	Calculus of kidney and ureter	Simple mode	4	-0.106351	0.128281	0.467879	-0.357782	0.14508	0.899109	0.699225	1.15613	0.899 (0.699-1.156)
GCST90200982	Calculus of kidney and ureter	Weighted mode	4	-0.115536	0.10248	0.341603	-0.316398	0.0853257	0.890888	0.72877	1.08907	0.891 (0.729-1.089)
GCST90200315	Calculus of kidney and ureter	MR Egger	10	-0.098859	0.121152	0.438125	-0.336317	0.138599	0.90587	0.714397	1.14866	0.906 (0.714-1.149)
GCST90200315	Calculus of kidney and ureter	Weighted median	10	-0.043192	0.0713478	0.544931	-0.183034	0.0966496	0.957727	0.83274	1.10147	0.958 (0.833-1.101)
GCST90200598	Calculus of kidney and ureter	Inverse variance weighted	6	0.138967	0.0740297	0.0604944	-0.00613165	0.284065	1.14909	0.993887	1.32852	1.149 (0.994-1.329)
GCST90200315	Calculus of kidney and ureter	Simple mode	10	-0.0402836	0.100375	0.697539	-0.237019	0.156452	0.960517	0.788976	1.16935	0.961 (0.789-1.169)
GCST90200315	Calculus of kidney and ureter	Weighted mode	10	-0.0402836	0.0900506	0.665199	-0.216783	0.136216	0.960517	0.805105	1.14593	0.961 (0.805-1.146)
GCST90200820	Calculus of kidney and ureter	MR Egger	15	0.064788	0.104487	0.545937	-0.140007	0.269583	1.06693	0.869352	1.30942	1.067 (0.869-1.309)
GCST90200820	Calculus of kidney and ureter	Weighted median	15	0.00119736	0.0511391	0.98132	-0.0990354	0.10143	1.0012	0.905711	1.10675	1.001 (0.906-1.107)
GCST90200269	Calculus of kidney and ureter	Inverse variance weighted	15	-0.0374889	0.0199999	0.0608679	-0.0766886	0.00171091	0.963205	0.926178	1.00171	0.963 (0.926-1.002)
GCST90200820	Calculus of kidney and ureter	Simple mode	15	0.0206023	0.0773975	0.793975	-0.131097	0.172301	1.02082	0.877133	1.18804	1.021 (0.877-1.188)
GCST90200820	Calculus of kidney and ureter	Weighted mode	15	0.0154723	0.0839201	0.856368	-0.149011	0.179956	1.01559	0.86156	1.19716	1.016 (0.862-1.197)
GCST90200854	Calculus of kidney and ureter	MR Egger	14	-0.182491	0.123128	0.164084	-0.423822	0.0588395	0.833192	0.654541	1.0606	0.833 (0.655-1.061)
GCST90200854	Calculus of kidney and ureter	Weighted median	14	0.0105921	0.0625366	0.865502	-0.11198	0.133164	1.01065	0.894062	1.14244	1.011 (0.894-1.142)
GCST90199839	Calculus of kidney and ureter	Inverse variance weighted	28	0.0457061	0.0244103	0.0611492	-0.00213796	0.0935502	1.04677	0.997864	1.09807	1.047 (0.998-1.098)
GCST90200854	Calculus of kidney and ureter	Simple mode	14	0.0162411	0.0993848	0.872704	-0.178553	0.211035	1.01637	0.83648	1.23496	1.016 (0.836-1.235)
GCST90200854	Calculus of kidney and ureter	Weighted mode	14	-0.0382391	0.0728769	0.608618	-0.181078	0.1046	0.962483	0.83437	1.11027	0.962 (0.834-1.11)
GCST90200603	Calculus of kidney and ureter	MR Egger	22	0.102299	0.084188	0.23847	-0.0627096	0.267307	1.10771	0.939216	1.30644	1.108 (0.939-1.306)
GCST90200603	Calculus of kidney and ureter	Weighted median	22	0.0136372	0.0411646	0.74043	-0.0670455	0.0943198	1.01373	0.935153	1.09891	1.014 (0.935-1.099)
GCST90200444	Calculus of kidney and ureter	Inverse variance weighted	21	-0.0647714	0.0348942	0.0634219	-0.133164	0.00362124	0.937282	0.875322	1.00363	0.937 (0.875-1.004)
GCST90200603	Calculus of kidney and ureter	Simple mode	22	-0.00243861	0.0709701	0.972914	-0.14154	0.136663	0.997564	0.86802	1.14644	0.998 (0.868-1.146)
GCST90200603	Calculus of kidney and ureter	Weighted mode	22	0.0593194	0.0625428	0.353683	-0.0632646	0.181903	1.06111	0.938695	1.1995	1.061 (0.939-1.199)
GCST90200010	Calculus of kidney and ureter	MR Egger	16	0.0476784	0.0891426	0.601143	-0.127041	0.222398	1.04883	0.880697	1.24907	1.049 (0.881-1.249)
GCST90200010	Calculus of kidney and ureter	Weighted median	16	0.0422738	0.0557554	0.448331	-0.0670068	0.151554	1.04318	0.935189	1.16364	1.043 (0.935-1.164)
GCST90200978	Calculus of kidney and ureter	Inverse variance weighted	19	0.0777065	0.0420828	0.0648176	-0.00477581	0.160189	1.08081	0.995236	1.17373	1.081 (0.995-1.174)
GCST90200010	Calculus of kidney and ureter	Simple mode	16	0.0665014	0.108434	0.548873	-0.146029	0.279032	1.06876	0.864132	1.32185	1.069 (0.864-1.322)
GCST90200010	Calculus of kidney and ureter	Weighted mode	16	0.075606	0.0981538	0.453095	-0.116776	0.267987	1.07854	0.889785	1.30733	1.079 (0.89-1.307)
GCST90200169	Calculus of kidney and ureter	MR Egger	17	0.200216	0.136273	0.16243	-0.0668784	0.46731	1.22167	0.935309	1.5957	1.222 (0.935-1.596)
GCST90200169	Calculus of kidney and ureter	Weighted median	17	0.0514882	0.0715281	0.471629	-0.0887068	0.191683	1.05284	0.915114	1.21129	1.053 (0.915-1.211)
GCST90200464	Calculus of kidney and ureter	Inverse variance weighted	16	-0.0883645	0.0478824	0.0649721	-0.182214	0.00548494	0.915427	0.833423	1.0055	0.915 (0.833-1.006)
GCST90200169	Calculus of kidney and ureter	Simple mode	17	-0.0469766	0.110705	0.676967	-0.263958	0.170005	0.95411	0.768006	1.18531	0.954 (0.768-1.185)
GCST90200169	Calculus of kidney and ureter	Weighted mode	17	0.0755387	0.0914742	0.421065	-0.103751	0.254828	1.07846	0.90145	1.29024	1.078 (0.901-1.29)
GCST90200206	Calculus of kidney and ureter	MR Egger	13	0.178402	0.229349	0.453055	-0.271121	0.627925	1.19531	0.762524	1.87372	1.195 (0.763-1.874)
GCST90200206	Calculus of kidney and ureter	Weighted median	13	0.0184861	0.080801	0.819035	-0.139884	0.176856	1.01866	0.869459	1.19346	1.019 (0.869-1.193)
GCST90200001	Calculus of kidney and ureter	Inverse variance weighted	18	0.0621148	0.033689	0.0652164	-0.0039156	0.128145	1.06408	0.996092	1.13672	1.064 (0.996-1.137)
GCST90200206	Calculus of kidney and ureter	Simple mode	13	-0.151949	0.140006	0.299108	-0.42636	0.122462	0.859032	0.652881	1.13028	0.859 (0.653-1.13)
GCST90200206	Calculus of kidney and ureter	Weighted mode	13	-0.142052	0.132555	0.30496	-0.401859	0.117756	0.867576	0.669075	1.12497	0.868 (0.669-1.125)
GCST90200309	Calculus of kidney and ureter	MR Egger	23	0.0163643	0.0897957	0.857143	-0.159635	0.192364	1.0165	0.852455	1.21211	1.016 (0.852-1.212)
GCST90200309	Calculus of kidney and ureter	Weighted median	23	0.00281561	0.0546788	0.958932	-0.104355	0.109986	1.00282	0.900906	1.11626	1.003 (0.901-1.116)
GCST90200192	Calculus of kidney and ureter	Inverse variance weighted	17	0.097884	0.0530902	0.0652223	-0.00617274	0.201941	1.10283	0.993846	1.22378	1.103 (0.994-1.224)
GCST90200309	Calculus of kidney and ureter	Simple mode	23	0.0345347	0.105092	0.745554	-0.171445	0.240514	1.03514	0.842447	1.2719	1.035 (0.842-1.272)
GCST90200309	Calculus of kidney and ureter	Weighted mode	23	-0.0157935	0.0700282	0.823648	-0.153049	0.121462	0.984331	0.858088	1.12915	0.984 (0.858-1.129)
GCST90200839	Calculus of kidney and ureter	MR Egger	18	-0.00281259	0.0368724	0.940143	-0.0750825	0.0694573	0.997191	0.927667	1.07193	0.997 (0.928-1.072)
GCST90200839	Calculus of kidney and ureter	Weighted median	18	0.0118049	0.0356681	0.740671	-0.0581046	0.0817143	1.01187	0.943551	1.08515	1.012 (0.944-1.085)
GCST90200554	Calculus of kidney and ureter	Inverse variance weighted	14	-0.0856404	0.046472	0.0653529	-0.176726	0.00544485	0.917924	0.83801	1.00546	0.918 (0.838-1.005)
GCST90200839	Calculus of kidney and ureter	Simple mode	18	0.0225256	0.0553728	0.689231	-0.086005	0.131056	1.02278	0.91759	1.14003	1.023 (0.918-1.14)
GCST90200839	Calculus of kidney and ureter	Weighted mode	18	0.016152	0.032891	0.629651	-0.0483144	0.0806184	1.01628	0.952834	1.08396	1.016 (0.953-1.084)
GCST90200688	Calculus of kidney and ureter	MR Egger	21	-0.0477012	0.0486108	0.338781	-0.142978	0.0475759	0.953419	0.866773	1.04873	0.953 (0.867-1.049)
GCST90200688	Calculus of kidney and ureter	Weighted median	21	-0.0215688	0.044984	0.631599	-0.109737	0.0665998	0.978662	0.896069	1.06887	0.979 (0.896-1.069)
GCST90200578	Calculus of kidney and ureter	Inverse variance weighted	20	0.0656268	0.035695	0.0659827	-0.00433547	0.135589	1.06783	0.995674	1.14521	1.068 (0.996-1.145)
GCST90200688	Calculus of kidney and ureter	Simple mode	21	0.116593	0.0930552	0.224679	-0.0657955	0.298981	1.12366	0.936322	1.34848	1.124 (0.936-1.348)
GCST90200688	Calculus of kidney and ureter	Weighted mode	21	-0.00998529	0.0415996	0.812747	-0.0915205	0.0715499	0.990064	0.912543	1.07417	0.99 (0.913-1.074)
GCST90199938	Calculus of kidney and ureter	MR Egger	9	0.0566458	0.0811437	0.507639	-0.102396	0.215688	1.05828	0.902672	1.24071	1.058 (0.903-1.241)
GCST90199938	Calculus of kidney and ureter	Weighted median	9	0.0533495	0.0737357	0.469358	-0.0911724	0.197871	1.0548	0.91286	1.21881	1.055 (0.913-1.219)
GCST90199920	Calculus of kidney and ureter	Inverse variance weighted	6	0.130976	0.0713256	0.0663122	-0.00882246	0.270774	1.13994	0.991216	1.31098	1.14 (0.991-1.311)
GCST90199938	Calculus of kidney and ureter	Simple mode	9	0.0304514	0.128592	0.818758	-0.22159	0.282492	1.03092	0.801244	1.32643	1.031 (0.801-1.326)
GCST90199938	Calculus of kidney and ureter	Weighted mode	9	0.053828	0.0709239	0.469649	-0.085183	0.192839	1.0553	0.918344	1.21269	1.055 (0.918-1.213)
GCST90199748	Calculus of kidney and ureter	MR Egger	11	-0.162848	0.155037	0.320927	-0.466721	0.141024	0.84972	0.627055	1.15145	0.85 (0.627-1.151)
GCST90199748	Calculus of kidney and ureter	Weighted median	11	0.0473373	0.0922199	0.607736	-0.133414	0.228088	1.04848	0.875103	1.2562	1.048 (0.875-1.256)
GCST90200921	Calculus of kidney and ureter	Inverse variance weighted	8	-0.185299	0.101483	0.0678633	-0.384205	0.0136075	0.830856	0.680992	1.0137	0.831 (0.681-1.014)
GCST90199748	Calculus of kidney and ureter	Simple mode	11	0.0394519	0.13456	0.775369	-0.224285	0.303189	1.04024	0.799088	1.35417	1.04 (0.799-1.354)
GCST90199748	Calculus of kidney and ureter	Weighted mode	11	0.0776545	0.136233	0.581248	-0.189362	0.344671	1.08075	0.827487	1.41153	1.081 (0.827-1.412)
GCST90200755	Calculus of kidney and ureter	MR Egger	11	0.155803	0.111168	0.194592	-0.0620868	0.373693	1.1686	0.939801	1.45309	1.169 (0.94-1.453)
GCST90200755	Calculus of kidney and ureter	Weighted median	11	0.0129793	0.0560232	0.816788	-0.0968262	0.122785	1.01306	0.907714	1.13064	1.013 (0.908-1.131)
GCST90200507	Calculus of kidney and ureter	Inverse variance weighted	9	-0.0820809	0.0449824	0.0680409	-0.170246	0.00608449	0.921197	0.843457	1.0061	0.921 (0.843-1.006)
GCST90200755	Calculus of kidney and ureter	Simple mode	11	0.0399129	0.0982636	0.693164	-0.152684	0.23251	1.04072	0.858401	1.26176	1.041 (0.858-1.262)
GCST90200755	Calculus of kidney and ureter	Weighted mode	11	0.0345523	0.0785414	0.669348	-0.119389	0.188493	1.03516	0.887463	1.20743	1.035 (0.887-1.207)
GCST90200439	Calculus of kidney and ureter	MR Egger	10	-0.00421856	0.0511774	0.93633	-0.104526	0.0960892	0.99579	0.900751	1.10086	0.996 (0.901-1.101)
GCST90200439	Calculus of kidney and ureter	Weighted median	10	-0.00544003	0.047516	0.908851	-0.0985714	0.0876913	0.994575	0.906131	1.09165	0.995 (0.906-1.092)
GCST90200473	Calculus of kidney and ureter	Inverse variance weighted	9	0.159679	0.0875215	0.068084	-0.0118635	0.331221	1.17313	0.988207	1.39267	1.173 (0.988-1.393)
GCST90200439	Calculus of kidney and ureter	Simple mode	10	0.0769853	0.0798354	0.360089	-0.0794922	0.233463	1.08003	0.923585	1.26297	1.08 (0.924-1.263)
GCST90200439	Calculus of kidney and ureter	Weighted mode	10	-0.00453986	0.0408932	0.914039	-0.0846906	0.0756109	0.99547	0.918797	1.07854	0.995 (0.919-1.079)
GCST90200250	Calculus of kidney and ureter	MR Egger	13	-0.0081323	0.0673455	0.906063	-0.14013	0.123865	0.991901	0.869246	1.13186	0.992 (0.869-1.132)
GCST90200250	Calculus of kidney and ureter	Weighted median	13	0.0451325	0.039408	0.2521	-0.0321071	0.122372	1.04617	0.968403	1.13017	1.046 (0.968-1.13)
GCST90200245	Calculus of kidney and ureter	Inverse variance weighted	14	0.0608355	0.0333885	0.068448	-0.00460607	0.126277	1.06272	0.995405	1.1346	1.063 (0.995-1.135)
GCST90200250	Calculus of kidney and ureter	Simple mode	13	0.0608866	0.0963017	0.539085	-0.127865	0.249638	1.06278	0.879972	1.28356	1.063 (0.88-1.284)
GCST90200250	Calculus of kidney and ureter	Weighted mode	13	0.0397347	0.0453857	0.398494	-0.0492214	0.128691	1.04053	0.95197	1.13734	1.041 (0.952-1.137)
GCST90200498	Calculus of kidney and ureter	MR Egger	11	0.113096	0.0922873	0.251498	-0.0677875	0.293979	1.11974	0.934459	1.34176	1.12 (0.934-1.342)
GCST90200498	Calculus of kidney and ureter	Weighted median	11	0.0808678	0.0728053	0.26668	-0.0618306	0.223566	1.08423	0.940042	1.25053	1.084 (0.94-1.251)
GCST90199744	Calculus of kidney and ureter	Inverse variance weighted	13	0.107314	0.0592843	0.0702705	-0.00888297	0.223512	1.11328	0.991156	1.25046	1.113 (0.991-1.25)
GCST90200498	Calculus of kidney and ureter	Simple mode	11	0.098463	0.112037	0.400112	-0.12113	0.318056	1.10347	0.885919	1.37445	1.103 (0.886-1.374)
GCST90200498	Calculus of kidney and ureter	Weighted mode	11	0.0906941	0.0943052	0.358873	-0.094144	0.275532	1.09493	0.910152	1.31723	1.095 (0.91-1.317)
GCST90200000	Calculus of kidney and ureter	MR Egger	13	-0.0475081	0.0556765	0.411695	-0.156634	0.0616178	0.953603	0.855017	1.06356	0.954 (0.855-1.064)
GCST90200000	Calculus of kidney and ureter	Weighted median	13	0.0474647	0.0479056	0.321784	-0.0464302	0.14136	1.04861	0.954631	1.15184	1.049 (0.955-1.152)
GCST90200424	Calculus of kidney and ureter	Inverse variance weighted	15	-0.0650288	0.0359959	0.0708306	-0.135581	0.00552315	0.93704	0.873209	1.00554	0.937 (0.873-1.006)
GCST90200000	Calculus of kidney and ureter	Simple mode	13	0.0689491	0.077394	0.390504	-0.0827432	0.220641	1.07138	0.920588	1.24688	1.071 (0.921-1.247)
GCST90200000	Calculus of kidney and ureter	Weighted mode	13	0.0268557	0.0559283	0.639734	-0.0827638	0.136475	1.02722	0.920569	1.14623	1.027 (0.921-1.146)
GCST90199713	Calculus of kidney and ureter	MR Egger	12	-0.156271	0.134354	0.271782	-0.419606	0.107063	0.855327	0.657306	1.113	0.855 (0.657-1.113)
GCST90199713	Calculus of kidney and ureter	Weighted median	12	-0.0358934	0.0746612	0.630695	-0.182229	0.110443	0.964743	0.83341	1.11677	0.965 (0.833-1.117)
GCST90200343	Calculus of kidney and ureter	Inverse variance weighted	15	-0.100446	0.0556336	0.0709963	-0.209488	0.00859532	0.904434	0.810999	1.00863	0.904 (0.811-1.009)
GCST90199713	Calculus of kidney and ureter	Simple mode	12	-0.0433341	0.109651	0.70025	-0.258249	0.171581	0.957591	0.772403	1.18718	0.958 (0.772-1.187)
GCST90199713	Calculus of kidney and ureter	Weighted mode	12	-0.0339372	0.0891528	0.710702	-0.208677	0.140802	0.966632	0.811658	1.1512	0.967 (0.812-1.151)
GCST90200174	Calculus of kidney and ureter	MR Egger	17	-0.0949182	0.0516192	0.0858227	-0.196092	0.00625541	0.909447	0.821937	1.00628	0.909 (0.822-1.006)
GCST90200174	Calculus of kidney and ureter	Weighted median	17	-0.0380488	0.0401043	0.34275	-0.116653	0.0405556	0.962666	0.889894	1.04139	0.963 (0.89-1.041)
GCST90200146	Calculus of kidney and ureter	Inverse variance weighted	21	0.0632644	0.0350749	0.0712792	-0.0054824	0.132011	1.06531	0.994533	1.14112	1.065 (0.995-1.141)
GCST90200174	Calculus of kidney and ureter	Simple mode	17	-0.0232603	0.0760558	0.763676	-0.17233	0.125809	0.977008	0.841702	1.13407	0.977 (0.842-1.134)
GCST90200174	Calculus of kidney and ureter	Weighted mode	17	-0.0475293	0.037975	0.228708	-0.12196	0.0269017	0.953583	0.885184	1.02727	0.954 (0.885-1.027)
GCST90200668	Calculus of kidney and ureter	MR Egger	8	-0.084257	0.123626	0.520949	-0.326564	0.15805	0.919195	0.721398	1.17122	0.919 (0.721-1.171)
GCST90200668	Calculus of kidney and ureter	Weighted median	8	0.00404505	0.0778615	0.958567	-0.148563	0.156654	1.00405	0.861945	1.16959	1.004 (0.862-1.17)
GCST90199623	Calculus of kidney and ureter	Inverse variance weighted	15	0.0640195	0.0355849	0.0720083	-0.00572683	0.133766	1.06611	0.99429	1.14313	1.066 (0.994-1.143)
GCST90200668	Calculus of kidney and ureter	Simple mode	8	-0.0197684	0.109705	0.862104	-0.234789	0.195253	0.980426	0.790737	1.21562	0.98 (0.791-1.216)
GCST90200668	Calculus of kidney and ureter	Weighted mode	8	-0.00420958	0.0935206	0.965355	-0.18751	0.179091	0.995799	0.829021	1.19613	0.996 (0.829-1.196)
GCST90200675	Calculus of kidney and ureter	MR Egger	19	-0.0558515	0.0385605	0.165695	-0.13143	0.019727	0.94568	0.876841	1.01992	0.946 (0.877-1.02)
GCST90200675	Calculus of kidney and ureter	Weighted median	19	-0.0208635	0.0269254	0.438422	-0.0736372	0.0319103	0.979353	0.929009	1.03242	0.979 (0.929-1.032)
GCST90199758	Calculus of kidney and ureter	Inverse variance weighted	26	-0.0659855	0.0367221	0.0723537	-0.137961	0.0059899	0.936144	0.871133	1.00601	0.936 (0.871-1.006)
GCST90200675	Calculus of kidney and ureter	Simple mode	19	0.0432732	0.0637681	0.506021	-0.0817123	0.168259	1.04422	0.921537	1.18324	1.044 (0.922-1.183)
GCST90200675	Calculus of kidney and ureter	Weighted mode	19	-0.0183523	0.0263177	0.494501	-0.069935	0.0332304	0.981815	0.932454	1.03379	0.982 (0.932-1.034)
GCST90200939	Calculus of kidney and ureter	MR Egger	10	0.238108	0.130043	0.104476	-0.0167749	0.492992	1.26885	0.983365	1.63721	1.269 (0.983-1.637)
GCST90200939	Calculus of kidney and ureter	Weighted median	10	-0.0118698	0.0778243	0.878776	-0.164405	0.140666	0.9882	0.848398	1.15104	0.988 (0.848-1.151)
GCST90200788	Calculus of kidney and ureter	Inverse variance weighted	7	-0.0690277	0.0384605	0.0726904	-0.14441	0.00635483	0.933301	0.865533	1.00638	0.933 (0.866-1.006)
GCST90200939	Calculus of kidney and ureter	Simple mode	10	-0.00542193	0.121417	0.965357	-0.243399	0.232555	0.994593	0.783958	1.26182	0.995 (0.784-1.262)
GCST90200939	Calculus of kidney and ureter	Weighted mode	10	-0.00793453	0.115112	0.946554	-0.233555	0.217686	0.992097	0.791714	1.2432	0.992 (0.792-1.243)
GCST90199790	Calculus of kidney and ureter	MR Egger	19	0.187976	0.127326	0.158136	-0.0615823	0.437534	1.2068	0.940276	1.54888	1.207 (0.94-1.549)
GCST90199790	Calculus of kidney and ureter	Weighted median	19	0.0380547	0.0583481	0.514271	-0.0763076	0.152417	1.03879	0.926531	1.16465	1.039 (0.927-1.165)
GCST90200870	Calculus of kidney and ureter	Inverse variance weighted	8	-0.116986	0.0654796	0.0740021	-0.245326	0.0113541	0.889598	0.782449	1.01142	0.89 (0.782-1.011)
GCST90199790	Calculus of kidney and ureter	Simple mode	19	0.125884	0.115715	0.291	-0.100917	0.352686	1.13415	0.904008	1.42288	1.134 (0.904-1.423)
GCST90199790	Calculus of kidney and ureter	Weighted mode	19	0.0617746	0.0941533	0.520055	-0.122766	0.246315	1.06372	0.884471	1.2793	1.064 (0.884-1.279)
GCST90199880	Calculus of kidney and ureter	MR Egger	13	0.00911721	0.0754114	0.905951	-0.138689	0.156924	1.00916	0.870499	1.16991	1.009 (0.87-1.17)
GCST90199880	Calculus of kidney and ureter	Weighted median	13	0.00656509	0.037309	0.860321	-0.0665606	0.0796907	1.00659	0.935606	1.08295	1.007 (0.936-1.083)
GCST90200568	Calculus of kidney and ureter	Inverse variance weighted	13	0.097526	0.0546747	0.0744644	-0.00963646	0.204688	1.10244	0.99041	1.22714	1.102 (0.99-1.227)
GCST90199880	Calculus of kidney and ureter	Simple mode	13	-0.0137816	0.0846443	0.873372	-0.179684	0.152121	0.986313	0.835534	1.1643	0.986 (0.836-1.164)
GCST90199880	Calculus of kidney and ureter	Weighted mode	13	0.00116733	0.0399827	0.977188	-0.0771988	0.0795335	1.00117	0.925706	1.08278	1.001 (0.926-1.083)
GCST90200150	Calculus of kidney and ureter	MR Egger	24	-0.00238983	0.0492378	0.961727	-0.098896	0.0941164	0.997613	0.905837	1.09869	0.998 (0.906-1.099)
GCST90200150	Calculus of kidney and ureter	Weighted median	24	-0.00873566	0.0309016	0.777412	-0.0693028	0.0518315	0.991302	0.933044	1.0532	0.991 (0.933-1.053)
GCST90200155	Calculus of kidney and ureter	Inverse variance weighted	9	-0.0875084	0.0491292	0.0748816	-0.183802	0.00878484	0.916211	0.832101	1.00882	0.916 (0.832-1.009)
GCST90200150	Calculus of kidney and ureter	Simple mode	24	-0.0398608	0.0574972	0.495085	-0.152555	0.0728337	0.960923	0.858511	1.07555	0.961 (0.859-1.076)
GCST90200150	Calculus of kidney and ureter	Weighted mode	24	-0.0134735	0.0284715	0.640512	-0.0692776	0.0423307	0.986617	0.933068	1.04324	0.987 (0.933-1.043)
GCST90199898	Calculus of kidney and ureter	MR Egger	15	0.102728	0.0772548	0.206468	-0.0486911	0.254148	1.10819	0.952475	1.28936	1.108 (0.952-1.289)
GCST90199898	Calculus of kidney and ureter	Weighted median	15	0.0510415	0.0674986	0.449538	-0.0812558	0.183339	1.05237	0.921958	1.20122	1.052 (0.922-1.201)
GCST90200595	Calculus of kidney and ureter	Inverse variance weighted	9	0.132136	0.0742586	0.0751736	-0.0134108	0.277683	1.14126	0.986679	1.32007	1.141 (0.987-1.32)
GCST90199898	Calculus of kidney and ureter	Simple mode	15	0.037267	0.110366	0.740623	-0.179051	0.253585	1.03797	0.836064	1.28864	1.038 (0.836-1.289)
GCST90199898	Calculus of kidney and ureter	Weighted mode	15	0.0761631	0.0766401	0.337199	-0.0740515	0.226378	1.07914	0.928624	1.25405	1.079 (0.929-1.254)
GCST90199886	Calculus of kidney and ureter	MR Egger	13	-0.00451715	0.0561928	0.937374	-0.114655	0.105621	0.995493	0.891674	1.1114	0.995 (0.892-1.111)
GCST90199886	Calculus of kidney and ureter	Weighted median	13	-0.0213896	0.0325508	0.511106	-0.0851892	0.0424099	0.978838	0.918339	1.04332	0.979 (0.918-1.043)
GCST90200985	Calculus of kidney and ureter	Inverse variance weighted	24	0.0687807	0.0387397	0.0758226	-0.00714917	0.144711	1.0712	0.992876	1.15571	1.071 (0.993-1.156)
GCST90199886	Calculus of kidney and ureter	Simple mode	13	-0.0279658	0.0606427	0.652933	-0.146825	0.0908939	0.972422	0.863445	1.09515	0.972 (0.863-1.095)
GCST90199886	Calculus of kidney and ureter	Weighted mode	13	-0.0217932	0.0283056	0.456235	-0.0772722	0.0336859	0.978443	0.925638	1.03426	0.978 (0.926-1.034)
GCST90200742	Calculus of kidney and ureter	MR Egger	11	-0.0290724	0.145805	0.846388	-0.31485	0.256705	0.971346	0.729898	1.29266	0.971 (0.73-1.293)
GCST90200742	Calculus of kidney and ureter	Weighted median	11	-0.0221866	0.0762937	0.771201	-0.171722	0.127349	0.978058	0.842213	1.13581	0.978 (0.842-1.136)
GCST90200295	Calculus of kidney and ureter	Inverse variance weighted	14	-0.124562	0.0701646	0.0758514	-0.262085	0.0129607	0.882884	0.769446	1.01305	0.883 (0.769-1.013)
GCST90200742	Calculus of kidney and ureter	Simple mode	11	-0.0135471	0.119111	0.911699	-0.247004	0.21991	0.986544	0.781137	1.24596	0.987 (0.781-1.246)
GCST90200742	Calculus of kidney and ureter	Weighted mode	11	-0.0316418	0.101179	0.76091	-0.229953	0.16667	0.968854	0.794571	1.18136	0.969 (0.795-1.181)
GCST90200469	Calculus of kidney and ureter	MR Egger	14	-0.207867	0.106754	0.0753002	-0.417105	0.00137137	0.812315	0.658952	1.00137	0.812 (0.659-1.001)
GCST90200469	Calculus of kidney and ureter	Weighted median	14	-0.154372	0.0669604	0.0211427	-0.285615	-0.0231298	0.856953	0.751552	0.977136	0.857 (0.752-0.977)
GCST90200540	Calculus of kidney and ureter	Inverse variance weighted	11	0.10032	0.0566432	0.0765476	-0.0107011	0.21134	1.10552	0.989356	1.23533	1.106 (0.989-1.235)
GCST90200469	Calculus of kidney and ureter	Simple mode	14	-0.185275	0.100598	0.0884388	-0.382447	0.0118979	0.830876	0.68219	1.01197	0.831 (0.682-1.012)
GCST90200469	Calculus of kidney and ureter	Weighted mode	14	-0.17187	0.0689112	0.0268874	-0.306936	-0.0368039	0.842089	0.735698	0.963865	0.842 (0.736-0.964)
GCST90200423	Calculus of kidney and ureter	MR Egger	14	0.177463	0.139222	0.226553	-0.0954123	0.450339	1.19418	0.908998	1.56884	1.194 (0.909-1.569)
GCST90200423	Calculus of kidney and ureter	Weighted median	14	0.00768565	0.0677361	0.909662	-0.125077	0.140448	1.00772	0.882429	1.15079	1.008 (0.882-1.151)
GCST90200342	Calculus of kidney and ureter	Inverse variance weighted	15	0.0744608	0.0420963	0.0769242	-0.00804804	0.15697	1.0773	0.991984	1.16996	1.077 (0.992-1.17)
GCST90200423	Calculus of kidney and ureter	Simple mode	14	-0.00387117	0.109809	0.972413	-0.219097	0.211355	0.996136	0.803243	1.23535	0.996 (0.803-1.235)
GCST90200423	Calculus of kidney and ureter	Weighted mode	14	0.00301104	0.102122	0.976926	-0.197147	0.20317	1.00302	0.82107	1.22528	1.003 (0.821-1.225)
GCST90200099	Calculus of kidney and ureter	MR Egger	12	0.121123	0.100955	0.25788	-0.0767482	0.318993	1.12876	0.926123	1.37574	1.129 (0.926-1.376)
GCST90200099	Calculus of kidney and ureter	Weighted median	12	0.0939594	0.0497493	0.0589379	-0.00354931	0.191468	1.09852	0.996457	1.21103	1.099 (0.996-1.211)
GCST90200530	Calculus of kidney and ureter	Inverse variance weighted	7	0.127792	0.0724529	0.0777672	-0.0142159	0.269799	1.13632	0.985885	1.3097	1.136 (0.986-1.31)
GCST90200099	Calculus of kidney and ureter	Simple mode	12	0.0718291	0.0721723	0.341007	-0.0696287	0.213287	1.07447	0.93274	1.23774	1.074 (0.933-1.238)
GCST90200099	Calculus of kidney and ureter	Weighted mode	12	0.10499	0.0548285	0.0818602	-0.00247368	0.212454	1.1107	0.997529	1.23671	1.111 (0.998-1.237)
GCST90200619	Calculus of kidney and ureter	MR Egger	13	-0.0789697	0.215346	0.720791	-0.501047	0.343108	0.924068	0.605896	1.40932	0.924 (0.606-1.409)
GCST90200619	Calculus of kidney and ureter	Weighted median	13	-0.0765755	0.07405	0.301087	-0.221714	0.0685625	0.926283	0.801145	1.07097	0.926 (0.801-1.071)
GCST90200411	Calculus of kidney and ureter	Inverse variance weighted	21	0.0694068	0.039388	0.0780471	-0.00779365	0.146607	1.07187	0.992237	1.1579	1.072 (0.992-1.158)
GCST90200619	Calculus of kidney and ureter	Simple mode	13	-0.094254	0.101393	0.370908	-0.292985	0.104477	0.910052	0.746033	1.11013	0.91 (0.746-1.11)
GCST90200619	Calculus of kidney and ureter	Weighted mode	13	-0.106879	0.0885265	0.250571	-0.280391	0.0666327	0.898634	0.755488	1.0689	0.899 (0.755-1.069)
GCST90199658	Calculus of kidney and ureter	MR Egger	14	0.0731486	0.170486	0.675483	-0.261004	0.407302	1.07589	0.770277	1.50276	1.076 (0.77-1.503)
GCST90199658	Calculus of kidney and ureter	Weighted median	14	0.0350498	0.0751823	0.641074	-0.112307	0.182407	1.03567	0.893769	1.2001	1.036 (0.894-1.2)
GCST90200828	Calculus of kidney and ureter	Inverse variance weighted	14	0.0772152	0.0438641	0.0783523	-0.00875847	0.163189	1.08027	0.99128	1.17726	1.08 (0.991-1.177)
GCST90199658	Calculus of kidney and ureter	Simple mode	14	0.103579	0.120097	0.40406	-0.13181	0.338969	1.10913	0.876508	1.4035	1.109 (0.877-1.403)
GCST90199658	Calculus of kidney and ureter	Weighted mode	14	0.0884855	0.109451	0.43338	-0.126039	0.30301	1.09252	0.88158	1.35393	1.093 (0.882-1.354)
GCST90199976	Calculus of kidney and ureter	MR Egger	13	-0.0703116	0.13369	0.609376	-0.332344	0.19172	0.932103	0.717241	1.21133	0.932 (0.717-1.211)
GCST90199976	Calculus of kidney and ureter	Weighted median	13	-0.0813101	0.0649901	0.210892	-0.208691	0.0460705	0.921908	0.811646	1.04715	0.922 (0.812-1.047)
GCST90200688	Calculus of kidney and ureter	Inverse variance weighted	21	0.0578582	0.0329809	0.0793803	-0.0067844	0.122501	1.05956	0.993239	1.13032	1.06 (0.993-1.13)
GCST90199976	Calculus of kidney and ureter	Simple mode	13	-0.0849306	0.113804	0.469863	-0.307987	0.138126	0.918576	0.734925	1.14812	0.919 (0.735-1.148)
GCST90199976	Calculus of kidney and ureter	Weighted mode	13	-0.0686336	0.0961689	0.489075	-0.257125	0.119857	0.933669	0.773272	1.12734	0.934 (0.773-1.127)
GCST90200827	Calculus of kidney and ureter	MR Egger	12	-0.10374	0.0932583	0.291995	-0.286526	0.0790464	0.90146	0.750867	1.08225	0.901 (0.751-1.082)
GCST90200827	Calculus of kidney and ureter	Weighted median	12	-0.0590943	0.0675385	0.381589	-0.19147	0.0732811	0.942618	0.825745	1.07603	0.943 (0.826-1.076)
GCST90200272	Calculus of kidney and ureter	Inverse variance weighted	12	0.121472	0.0692451	0.0793898	-0.014248	0.257193	1.12916	0.985853	1.29329	1.129 (0.986-1.293)
GCST90200827	Calculus of kidney and ureter	Simple mode	12	-0.0175902	0.115937	0.882153	-0.244827	0.209647	0.982564	0.78284	1.23324	0.983 (0.783-1.233)
GCST90200827	Calculus of kidney and ureter	Weighted mode	12	-0.0779485	0.0741583	0.315752	-0.223299	0.0674017	0.925012	0.799876	1.06973	0.925 (0.8-1.07)
GCST90201001	Calculus of kidney and ureter	MR Egger	10	0.135341	0.262013	0.619448	-0.378205	0.648886	1.14493	0.68509	1.91341	1.145 (0.685-1.913)
GCST90201001	Calculus of kidney and ureter	Weighted median	10	-0.0776449	0.0866191	0.370042	-0.247418	0.0921285	0.925293	0.780814	1.09651	0.925 (0.781-1.097)
GCST90200067	Calculus of kidney and ureter	Inverse variance weighted	17	-0.0577825	0.0331437	0.0812646	-0.122744	0.00717908	0.943855	0.88449	1.0072	0.944 (0.884-1.007)
GCST90201001	Calculus of kidney and ureter	Simple mode	10	-0.051102	0.129819	0.70301	-0.305548	0.203344	0.950182	0.73672	1.22549	0.95 (0.737-1.225)
GCST90201001	Calculus of kidney and ureter	Weighted mode	10	-0.0387512	0.146024	0.796699	-0.324958	0.247456	0.96199	0.722557	1.28076	0.962 (0.723-1.281)
GCST90199776	Calculus of kidney and ureter	MR Egger	11	-0.0398207	0.106496	0.717123	-0.248553	0.168912	0.960962	0.779928	1.18402	0.961 (0.78-1.184)
GCST90199776	Calculus of kidney and ureter	Weighted median	11	0.032642	0.0598539	0.585505	-0.0846717	0.149956	1.03318	0.918814	1.16178	1.033 (0.919-1.162)
GCST90200634	Calculus of kidney and ureter	Inverse variance weighted	15	-0.0405534	0.0232762	0.0814615	-0.0861747	0.00506796	0.960258	0.917434	1.00508	0.96 (0.917-1.005)
GCST90199776	Calculus of kidney and ureter	Simple mode	11	0.030726	0.0867947	0.730684	-0.139392	0.200844	1.0312	0.869887	1.22243	1.031 (0.87-1.222)
GCST90199776	Calculus of kidney and ureter	Weighted mode	11	0.0322307	0.0771015	0.68476	-0.118888	0.18335	1.03276	0.887907	1.20123	1.033 (0.888-1.201)
GCST90199852	Calculus of kidney and ureter	MR Egger	13	0.0703748	0.139094	0.622876	-0.20225	0.342999	1.07291	0.816891	1.40917	1.073 (0.817-1.409)
GCST90199852	Calculus of kidney and ureter	Weighted median	13	0.014466	0.058873	0.805902	-0.100925	0.129857	1.01457	0.904001	1.13867	1.015 (0.904-1.139)
GCST90200812	Calculus of kidney and ureter	Inverse variance weighted	18	0.0793697	0.0457546	0.0827972	-0.0103093	0.169049	1.0826	0.989744	1.18418	1.083 (0.99-1.184)
GCST90199852	Calculus of kidney and ureter	Simple mode	13	-0.00434291	0.0998662	0.966028	-0.200081	0.191395	0.995667	0.818665	1.21094	0.996 (0.819-1.211)
GCST90199852	Calculus of kidney and ureter	Weighted mode	13	0.00796599	0.0657202	0.90553	-0.120846	0.136778	1.008	0.886171	1.14657	1.008 (0.886-1.147)
GCST90200708	Calculus of kidney and ureter	MR Egger	21	-0.0395656	0.0405379	0.34132	-0.11902	0.0398886	0.961207	0.88779	1.04069	0.961 (0.888-1.041)
GCST90200708	Calculus of kidney and ureter	Weighted median	21	-0.0373106	0.0236204	0.1142	-0.0836065	0.00898536	0.963377	0.919793	1.00903	0.963 (0.92-1.009)
GCST90200374	Calculus of kidney and ureter	Inverse variance weighted	14	0.0954556	0.0551598	0.083536	-0.0126576	0.203569	1.10016	0.987422	1.22577	1.1 (0.987-1.226)
GCST90200708	Calculus of kidney and ureter	Simple mode	21	-0.0374114	0.0815499	0.651356	-0.197249	0.122426	0.96328	0.820986	1.13024	0.963 (0.821-1.13)
GCST90200708	Calculus of kidney and ureter	Weighted mode	21	-0.0374114	0.0251433	0.152369	-0.0866924	0.0118695	0.96328	0.916959	1.01194	0.963 (0.917-1.012)
GCST90200255	Calculus of kidney and ureter	MR Egger	11	0.195167	0.116243	0.127469	-0.0326702	0.423004	1.21551	0.967858	1.52654	1.216 (0.968-1.527)
GCST90200255	Calculus of kidney and ureter	Weighted median	11	0.0749942	0.0726674	0.302063	-0.0674338	0.217422	1.07788	0.93479	1.24287	1.078 (0.935-1.243)
GCST90200582	Calculus of kidney and ureter	Inverse variance weighted	11	0.130848	0.0756728	0.0837873	-0.0174712	0.279166	1.13979	0.982681	1.32203	1.14 (0.983-1.322)
GCST90200255	Calculus of kidney and ureter	Simple mode	11	0.0648452	0.142384	0.658532	-0.214227	0.343918	1.06699	0.807165	1.41046	1.067 (0.807-1.41)
GCST90200255	Calculus of kidney and ureter	Weighted mode	11	0.28106	0.0766527	0.00434093	0.130821	0.4313	1.32453	1.13976	1.53926	1.325 (1.14-1.539)
GCST90199843	Calculus of kidney and ureter	MR Egger	7	-0.417342	0.264309	0.175172	-0.935388	0.100704	0.658796	0.392434	1.10595	0.659 (0.392-1.106)
GCST90199843	Calculus of kidney and ureter	Weighted median	7	-0.0214569	0.0744147	0.773085	-0.16731	0.124396	0.978772	0.845938	1.13246	0.979 (0.846-1.132)
GCST90200211	Calculus of kidney and ureter	Inverse variance weighted	12	-0.0803505	0.0465487	0.0843184	-0.171586	0.0108849	0.922793	0.842328	1.01094	0.923 (0.842-1.011)
GCST90199843	Calculus of kidney and ureter	Simple mode	7	-0.0881372	0.111969	0.461143	-0.307597	0.131322	0.915635	0.735212	1.14034	0.916 (0.735-1.14)
GCST90199843	Calculus of kidney and ureter	Weighted mode	7	-0.0591714	0.0961456	0.56087	-0.247617	0.129274	0.942545	0.780659	1.138	0.943 (0.781-1.138)
GCST90200870	Calculus of kidney and ureter	MR Egger	8	-0.0297609	0.12116	0.814152	-0.267234	0.207712	0.970678	0.765494	1.23086	0.971 (0.765-1.231)
GCST90200870	Calculus of kidney and ureter	Weighted median	8	-0.0258251	0.084759	0.760604	-0.191953	0.140303	0.974506	0.825346	1.15062	0.975 (0.825-1.151)
GCST90200488	Calculus of kidney and ureter	Inverse variance weighted	25	-0.0521029	0.0302371	0.0848626	-0.111368	0.00716187	0.949231	0.89461	1.00719	0.949 (0.895-1.007)
GCST90200870	Calculus of kidney and ureter	Simple mode	8	-0.0226938	0.106311	0.837047	-0.231063	0.185675	0.977562	0.79369	1.20403	0.978 (0.794-1.204)
GCST90200870	Calculus of kidney and ureter	Weighted mode	8	-0.0226938	0.0946867	0.817451	-0.20828	0.162892	0.977562	0.81198	1.17691	0.978 (0.812-1.177)
GCST90200479	Calculus of kidney and ureter	MR Egger	13	-0.277735	0.130404	0.0565993	-0.533327	-0.0221425	0.757498	0.58665	0.978101	0.757 (0.587-0.978)
GCST90200479	Calculus of kidney and ureter	Weighted median	13	-0.0267652	0.0702	0.703003	-0.164357	0.110827	0.97359	0.848439	1.1172	0.974 (0.848-1.117)
GCST90200436	Calculus of kidney and ureter	Inverse variance weighted	12	-0.090628	0.0527251	0.0856366	-0.193969	0.0127132	0.913357	0.823683	1.01279	0.913 (0.824-1.013)
GCST90200479	Calculus of kidney and ureter	Simple mode	13	-0.0267469	0.124883	0.834007	-0.271519	0.218025	0.973608	0.762221	1.24362	0.974 (0.762-1.244)
GCST90200479	Calculus of kidney and ureter	Weighted mode	13	-0.0736342	0.102591	0.486652	-0.274712	0.127444	0.929011	0.759791	1.13592	0.929 (0.76-1.136)
GCST90199901	Calculus of kidney and ureter	MR Egger	13	-0.0314739	0.17807	0.862917	-0.380491	0.317543	0.969016	0.683526	1.37375	0.969 (0.684-1.374)
GCST90199901	Calculus of kidney and ureter	Weighted median	13	0.0842392	0.0825991	0.307797	-0.0776551	0.246133	1.08789	0.925284	1.27907	1.088 (0.925-1.279)
GCST90200237	Calculus of kidney and ureter	Inverse variance weighted	15	-0.0802034	0.0467796	0.0864378	-0.171891	0.0114846	0.922929	0.842071	1.01155	0.923 (0.842-1.012)
GCST90199901	Calculus of kidney and ureter	Simple mode	13	-0.149299	0.193526	0.455353	-0.52861	0.230011	0.861311	0.589424	1.25861	0.861 (0.589-1.259)
GCST90199901	Calculus of kidney and ureter	Weighted mode	13	0.0656013	0.17996	0.721804	-0.287121	0.418323	1.0678	0.750421	1.51941	1.068 (0.75-1.519)
GCST90200749	Calculus of kidney and ureter	MR Egger	11	0.0175075	0.102	0.867515	-0.182412	0.217427	1.01766	0.833258	1.24287	1.018 (0.833-1.243)
GCST90200749	Calculus of kidney and ureter	Weighted median	11	0.0315535	0.0506749	0.533504	-0.0677692	0.130876	1.03206	0.934476	1.13983	1.032 (0.934-1.14)
GCST90199838	Calculus of kidney and ureter	Inverse variance weighted	22	-0.0639343	0.037579	0.0888811	-0.137589	0.00972058	0.938067	0.871457	1.00977	0.938 (0.871-1.01)
GCST90200749	Calculus of kidney and ureter	Simple mode	11	0.09381	0.0998117	0.369432	-0.101821	0.289441	1.09835	0.903191	1.33568	1.098 (0.903-1.336)
GCST90200749	Calculus of kidney and ureter	Weighted mode	11	0.0186263	0.0530302	0.732697	-0.085313	0.122566	1.0188	0.918225	1.13039	1.019 (0.918-1.13)
GCST90200766	Calculus of kidney and ureter	MR Egger	7	0.165088	0.209505	0.466397	-0.245541	0.575718	1.1795	0.782282	1.77841	1.179 (0.782-1.778)
GCST90200766	Calculus of kidney and ureter	Weighted median	7	0.136618	0.111657	0.221124	-0.0822307	0.355467	1.14639	0.921059	1.42685	1.146 (0.921-1.427)
GCST90200767	Calculus of kidney and ureter	Inverse variance weighted	13	0.0999555	0.0593221	0.091996	-0.0163159	0.216227	1.10512	0.983817	1.24138	1.105 (0.984-1.241)
GCST90200766	Calculus of kidney and ureter	Simple mode	7	-0.231638	0.188876	0.26599	-0.601835	0.13856	0.793234	0.547806	1.14862	0.793 (0.548-1.149)
GCST90200766	Calculus of kidney and ureter	Weighted mode	7	0.192998	0.136623	0.207475	-0.074784	0.46078	1.21288	0.927944	1.58531	1.213 (0.928-1.585)
GCST90199769	Calculus of kidney and ureter	MR Egger	11	0.081816	0.149793	0.59821	-0.211779	0.375411	1.08526	0.809144	1.45559	1.085 (0.809-1.456)
GCST90199769	Calculus of kidney and ureter	Weighted median	11	-0.0493063	0.069816	0.480044	-0.186146	0.087533	0.95189	0.830153	1.09148	0.952 (0.83-1.091)
GCST90200615	Calculus of kidney and ureter	Inverse variance weighted	10	-0.0960928	0.0570353	0.0920279	-0.207882	0.0156963	0.90838	0.812303	1.01582	0.908 (0.812-1.016)
GCST90199769	Calculus of kidney and ureter	Simple mode	11	-0.150546	0.131172	0.277807	-0.407643	0.106551	0.860238	0.665216	1.11243	0.86 (0.665-1.112)
GCST90199769	Calculus of kidney and ureter	Weighted mode	11	-0.101625	0.111327	0.382801	-0.319826	0.116576	0.903368	0.726275	1.12364	0.903 (0.726-1.124)
GCST90199896	Calculus of kidney and ureter	MR Egger	20	0.0319363	0.130215	0.809031	-0.223286	0.287158	1.03245	0.799886	1.33263	1.032 (0.8-1.333)
GCST90199896	Calculus of kidney and ureter	Weighted median	20	-0.111793	0.0571955	0.0506329	-0.223896	0.000310114	0.894229	0.799398	1.00031	0.894 (0.799-1)
GCST90200710	Calculus of kidney and ureter	Inverse variance weighted	19	0.0385558	0.0230066	0.0937657	-0.0065371	0.0836487	1.03931	0.993484	1.08725	1.039 (0.993-1.087)
GCST90199896	Calculus of kidney and ureter	Simple mode	20	-0.115096	0.0957106	0.243925	-0.302689	0.0724964	0.89128	0.738829	1.07519	0.891 (0.739-1.075)
GCST90199896	Calculus of kidney and ureter	Weighted mode	20	-0.117883	0.0871292	0.191948	-0.288656	0.0528904	0.8888	0.74927	1.05431	0.889 (0.749-1.054)
GCST90200690	Calculus of kidney and ureter	MR Egger	23	0.00759816	0.0315447	0.811992	-0.0542295	0.0694259	1.00763	0.947215	1.07189	1.008 (0.947-1.072)
GCST90200690	Calculus of kidney and ureter	Weighted median	23	-0.0148195	0.0227871	0.515467	-0.0594822	0.0298431	0.98529	0.942252	1.03029	0.985 (0.942-1.03)
GCST90200520	Calculus of kidney and ureter	Inverse variance weighted	18	0.0716173	0.0428162	0.0943924	-0.0123024	0.155537	1.07424	0.987773	1.16829	1.074 (0.988-1.168)
GCST90200690	Calculus of kidney and ureter	Simple mode	23	0.0090154	0.0700931	0.898827	-0.128367	0.146398	1.00906	0.879531	1.15766	1.009 (0.88-1.158)
GCST90200690	Calculus of kidney and ureter	Weighted mode	23	-0.0157419	0.0228386	0.49786	-0.0605055	0.0290217	0.984381	0.941289	1.02945	0.984 (0.941-1.029)
GCST90199829	Calculus of kidney and ureter	MR Egger	9	-0.143421	0.128597	0.301552	-0.395471	0.108629	0.866389	0.673363	1.11475	0.866 (0.673-1.115)
GCST90199829	Calculus of kidney and ureter	Weighted median	9	0.0811277	0.0782583	0.299892	-0.0722586	0.234514	1.08451	0.93029	1.26429	1.085 (0.93-1.264)
GCST90199747	Calculus of kidney and ureter	Inverse variance weighted	10	0.0711381	0.0426219	0.0951075	-0.0124008	0.154677	1.07373	0.987676	1.16728	1.074 (0.988-1.167)
GCST90199829	Calculus of kidney and ureter	Simple mode	9	0.186056	0.132627	0.198259	-0.0738935	0.446005	1.20449	0.928771	1.56206	1.204 (0.929-1.562)
GCST90199829	Calculus of kidney and ureter	Weighted mode	9	0.14977	0.120689	0.249776	-0.0867804	0.386319	1.16157	0.916878	1.47155	1.162 (0.917-1.472)
GCST90200244	Calculus of kidney and ureter	MR Egger	11	0.301065	0.161705	0.0955369	-0.0158771	0.618006	1.3513	0.984248	1.85523	1.351 (0.984-1.855)
GCST90200244	Calculus of kidney and ureter	Weighted median	11	-0.0985764	0.0625787	0.115201	-0.221231	0.0240779	0.906126	0.801532	1.02437	0.906 (0.802-1.024)
GCST90200509	Calculus of kidney and ureter	Inverse variance weighted	13	-0.078129	0.0469446	0.0960566	-0.170141	0.0138825	0.924845	0.843546	1.01398	0.925 (0.844-1.014)
GCST90200244	Calculus of kidney and ureter	Simple mode	11	-0.11577	0.104473	0.293745	-0.320537	0.088997	0.89068	0.725759	1.09308	0.891 (0.726-1.093)
GCST90200244	Calculus of kidney and ureter	Weighted mode	11	-0.118893	0.1025	0.27302	-0.319794	0.0820068	0.887902	0.726299	1.08546	0.888 (0.726-1.085)
GCST90200448	Calculus of kidney and ureter	MR Egger	6	0.118198	0.0728466	0.180003	-0.0245812	0.260978	1.12547	0.975719	1.2982	1.125 (0.976-1.298)
GCST90200448	Calculus of kidney and ureter	Weighted median	6	0.0683364	0.055945	0.2219	-0.0413159	0.177989	1.07073	0.959526	1.19481	1.071 (0.96-1.195)
GCST90200339	Calculus of kidney and ureter	Inverse variance weighted	9	0.108608	0.0657967	0.0988087	-0.0203538	0.237569	1.11472	0.979852	1.26816	1.115 (0.98-1.268)
GCST90200448	Calculus of kidney and ureter	Simple mode	6	0.0633806	0.139776	0.66923	-0.21058	0.337341	1.06543	0.810114	1.40122	1.065 (0.81-1.401)
GCST90200448	Calculus of kidney and ureter	Weighted mode	6	0.073804	0.0569408	0.251522	-0.0377998	0.185408	1.0766	0.962906	1.20371	1.077 (0.963-1.204)
GCST90200651	Calculus of kidney and ureter	MR Egger	19	-0.0654811	0.0474491	0.185459	-0.158481	0.0275192	0.936617	0.853439	1.0279	0.937 (0.853-1.028)
GCST90200651	Calculus of kidney and ureter	Weighted median	19	-0.0779107	0.031261	0.0126931	-0.139182	-0.0166391	0.925047	0.870069	0.983499	0.925 (0.87-0.983)
GCST90199949	Calculus of kidney and ureter	Inverse variance weighted	11	0.0737257	0.0446866	0.0989761	-0.0138601	0.161312	1.07651	0.986236	1.17505	1.077 (0.986-1.175)
GCST90200651	Calculus of kidney and ureter	Simple mode	19	-0.0151063	0.0605852	0.805921	-0.133853	0.103641	0.985007	0.874718	1.1092	0.985 (0.875-1.109)
GCST90200651	Calculus of kidney and ureter	Weighted mode	19	-0.0592066	0.0271277	0.0425638	-0.112377	-0.00603641	0.942512	0.893707	0.993982	0.943 (0.894-0.994)
GCST90200775	Calculus of kidney and ureter	MR Egger	13	0.0984538	0.186432	0.607921	-0.266952	0.46386	1.10346	0.76571	1.5902	1.103 (0.766-1.59)
GCST90200775	Calculus of kidney and ureter	Weighted median	13	0.0144908	0.0662212	0.826787	-0.115303	0.144284	1.0146	0.891096	1.15521	1.015 (0.891-1.155)
GCST90200364	Calculus of kidney and ureter	Inverse variance weighted	11	-0.064757	0.0392576	0.0990372	-0.141702	0.0121879	0.937295	0.86788	1.01226	0.937 (0.868-1.012)
GCST90200775	Calculus of kidney and ureter	Simple mode	13	0.0533197	0.111894	0.642263	-0.165993	0.272632	1.05477	0.847053	1.31342	1.055 (0.847-1.313)
GCST90200775	Calculus of kidney and ureter	Weighted mode	13	-0.00951824	0.0986151	0.924702	-0.202804	0.183767	0.990527	0.816438	1.20174	0.991 (0.816-1.202)
GCST90200806	Calculus of kidney and ureter	MR Egger	10	-0.0378865	0.185768	0.843489	-0.401992	0.326219	0.962822	0.668986	1.38572	0.963 (0.669-1.386)
GCST90200806	Calculus of kidney and ureter	Weighted median	10	-0.022254	0.0657652	0.735073	-0.151154	0.106646	0.977992	0.859715	1.11254	0.978 (0.86-1.113)
GCST90199680	Calculus of kidney and ureter	Inverse variance weighted	14	-0.0801443	0.048586	0.099038	-0.175373	0.0150842	0.922983	0.839144	1.0152	0.923 (0.839-1.015)
GCST90200806	Calculus of kidney and ureter	Simple mode	10	-0.0290592	0.10208	0.782338	-0.229136	0.171018	0.971359	0.79522	1.18651	0.971 (0.795-1.187)
GCST90200806	Calculus of kidney and ureter	Weighted mode	10	0.00507852	0.0899163	0.956193	-0.171157	0.181314	1.00509	0.842689	1.19879	1.005 (0.843-1.199)
GCST90200155	Calculus of kidney and ureter	MR Egger	9	0.00099271	0.0824391	0.990728	-0.160588	0.162573	1.00099	0.851643	1.17653	1.001 (0.852-1.177)
GCST90200155	Calculus of kidney and ureter	Weighted median	9	-0.0959476	0.0626543	0.125675	-0.21875	0.0268548	0.908512	0.803523	1.02722	0.909 (0.804-1.027)
GCST90200513	Calculus of kidney and ureter	Inverse variance weighted	6	-0.106601	0.0646654	0.0992516	-0.233345	0.0201437	0.898885	0.79188	1.02035	0.899 (0.792-1.02)
GCST90200155	Calculus of kidney and ureter	Simple mode	9	-0.101318	0.103931	0.358185	-0.305024	0.102388	0.903646	0.737106	1.10781	0.904 (0.737-1.108)
GCST90200155	Calculus of kidney and ureter	Weighted mode	9	-0.00879208	0.0765166	0.911353	-0.158765	0.14118	0.991246	0.853197	1.15163	0.991 (0.853-1.152)
GCST90200672	Calculus of kidney and ureter	MR Egger	23	0.0200515	0.0406813	0.627203	-0.0596838	0.0997868	1.02025	0.942062	1.10494	1.02 (0.942-1.105)
GCST90200672	Calculus of kidney and ureter	Weighted median	23	-0.0440696	0.0327019	0.177782	-0.108165	0.0200261	0.956887	0.897479	1.02023	0.957 (0.897-1.02)
GCST90200098	Calculus of kidney and ureter	Inverse variance weighted	19	0.06619	0.0401702	0.0994065	-0.0125436	0.144924	1.06843	0.987535	1.15595	1.068 (0.988-1.156)
GCST90200672	Calculus of kidney and ureter	Simple mode	23	-0.12377	0.0659078	0.0737109	-0.252949	0.00540912	0.883583	0.776507	1.00542	0.884 (0.777-1.005)
GCST90200672	Calculus of kidney and ureter	Weighted mode	23	-0.0419479	0.0305895	0.184102	-0.101903	0.0180075	0.95892	0.903117	1.01817	0.959 (0.903-1.018)
GCST90200062	Calculus of kidney and ureter	MR Egger	13	-0.0492591	0.131603	0.715296	-0.307202	0.208683	0.951934	0.735502	1.23205	0.952 (0.736-1.232)
GCST90200062	Calculus of kidney and ureter	Weighted median	13	-0.00056477	0.0641948	0.99298	-0.126387	0.125257	0.999435	0.881274	1.13344	0.999 (0.881-1.133)
GCST90199766	Calculus of kidney and ureter	Inverse variance weighted	9	-0.198623	0.120915	0.100452	-0.435616	0.0383704	0.819859	0.646866	1.03912	0.82 (0.647-1.039)
GCST90200062	Calculus of kidney and ureter	Simple mode	13	0.00673959	0.0929437	0.943389	-0.17543	0.188909	1.00676	0.839096	1.20793	1.007 (0.839-1.208)
GCST90200062	Calculus of kidney and ureter	Weighted mode	13	0.00195889	0.0806969	0.981033	-0.156207	0.160125	1.00196	0.855382	1.17366	1.002 (0.855-1.174)
GCST90199951	Calculus of kidney and ureter	MR Egger	14	-0.0986806	0.161257	0.551992	-0.414744	0.217383	0.906032	0.660509	1.24282	0.906 (0.661-1.243)
GCST90199951	Calculus of kidney and ureter	Weighted median	14	-0.0231296	0.0624312	0.711023	-0.145495	0.0992355	0.977136	0.864594	1.10433	0.977 (0.865-1.104)
GCST90200873	Calculus of kidney and ureter	Inverse variance weighted	10	0.12292	0.0748937	0.100744	-0.023872	0.269711	1.13079	0.976411	1.30959	1.131 (0.976-1.31)
GCST90199951	Calculus of kidney and ureter	Simple mode	14	0.0180171	0.134049	0.89514	-0.24472	0.280754	1.01818	0.782924	1.32413	1.018 (0.783-1.324)
GCST90199951	Calculus of kidney and ureter	Weighted mode	14	0.0330155	0.129909	0.803361	-0.221606	0.287637	1.03357	0.801231	1.33327	1.034 (0.801-1.333)
GCST90200695	Calculus of kidney and ureter	MR Egger	10	-0.0345217	0.026797	0.233662	-0.0870439	0.0180005	0.966067	0.916637	1.01816	0.966 (0.917-1.018)
GCST90200695	Calculus of kidney and ureter	Weighted median	10	-0.0329997	0.0210981	0.117792	-0.074352	0.00835256	0.967539	0.928345	1.00839	0.968 (0.928-1.008)
GCST90200738	Calculus of kidney and ureter	Inverse variance weighted	15	-0.0714089	0.043537	0.100966	-0.156741	0.0139237	0.931081	0.854925	1.01402	0.931 (0.855-1.014)
GCST90200695	Calculus of kidney and ureter	Simple mode	10	0.00962283	0.0711878	0.895448	-0.129905	0.149151	1.00967	0.878179	1.16085	1.01 (0.878-1.161)
GCST90200695	Calculus of kidney and ureter	Weighted mode	10	-0.0322952	0.0223395	0.182181	-0.0760807	0.0114903	0.968221	0.926741	1.01156	0.968 (0.927-1.012)
GCST90200953	Calculus of kidney and ureter	MR Egger	11	0.198475	0.0992841	0.0766694	0.00387769	0.393072	1.21954	1.00389	1.48152	1.22 (1.004-1.482)
GCST90200953	Calculus of kidney and ureter	Weighted median	11	0.183564	0.0488683	0.000172445	0.0877821	0.279346	1.20149	1.09175	1.32226	1.201 (1.092-1.322)
GCST90200214	Calculus of kidney and ureter	Inverse variance weighted	22	0.0655602	0.0400337	0.1015	-0.0129059	0.144026	1.06776	0.987177	1.15491	1.068 (0.987-1.155)
GCST90200953	Calculus of kidney and ureter	Simple mode	11	0.174373	0.103555	0.123113	-0.0285947	0.377341	1.1905	0.97181	1.4584	1.19 (0.972-1.458)
GCST90200953	Calculus of kidney and ureter	Weighted mode	11	0.196573	0.0541014	0.00458654	0.0905341	0.302612	1.21722	1.09476	1.35339	1.217 (1.095-1.353)
GCST90200014	Calculus of kidney and ureter	MR Egger	18	0.0173097	0.0741242	0.818317	-0.127974	0.162593	1.01746	0.879877	1.17656	1.017 (0.88-1.177)
GCST90200014	Calculus of kidney and ureter	Weighted median	18	0.00471847	0.0437429	0.9141	-0.0810176	0.0904545	1.00473	0.922177	1.09467	1.005 (0.922-1.095)
GCST90199802	Calculus of kidney and ureter	Inverse variance weighted	16	0.0635079	0.038877	0.102351	-0.0126911	0.139707	1.06557	0.987389	1.14994	1.066 (0.987-1.15)
GCST90200014	Calculus of kidney and ureter	Simple mode	18	3.51134e-05	0.0806441	0.999658	-0.158027	0.158098	1.00004	0.853826	1.17128	1 (0.854-1.171)
GCST90200014	Calculus of kidney and ureter	Weighted mode	18	0.00679659	0.044364	0.880044	-0.0801568	0.09375	1.00682	0.922972	1.09829	1.007 (0.923-1.098)
GCST90200149	Calculus of kidney and ureter	MR Egger	19	0.0271139	0.0563823	0.636723	-0.0833955	0.137623	1.02748	0.919987	1.14754	1.027 (0.92-1.148)
GCST90200149	Calculus of kidney and ureter	Weighted median	19	0.0180763	0.0432639	0.676082	-0.0667209	0.102874	1.01824	0.935456	1.10835	1.018 (0.935-1.108)
GCST90199784	Calculus of kidney and ureter	Inverse variance weighted	14	-0.0726232	0.044503	0.102706	-0.159849	0.0146027	0.929951	0.852272	1.01471	0.93 (0.852-1.015)
GCST90200149	Calculus of kidney and ureter	Simple mode	19	0.051929	0.0654883	0.438134	-0.0764281	0.180286	1.0533	0.92642	1.19756	1.053 (0.926-1.198)
GCST90200149	Calculus of kidney and ureter	Weighted mode	19	0.0242004	0.0472808	0.614983	-0.06847	0.116871	1.0245	0.933822	1.12397	1.024 (0.934-1.124)
GCST90199647	Calculus of kidney and ureter	MR Egger	12	0.00122691	0.128345	0.992561	-0.250329	0.252783	1.00123	0.778544	1.2876	1.001 (0.779-1.288)
GCST90199647	Calculus of kidney and ureter	Weighted median	12	-0.0450051	0.0781044	0.564468	-0.19809	0.10808	0.955993	0.820296	1.11414	0.956 (0.82-1.114)
GCST90200145	Calculus of kidney and ureter	Inverse variance weighted	21	0.0488192	0.0299839	0.103487	-0.00994935	0.107588	1.05003	0.9901	1.11359	1.05 (0.99-1.114)
GCST90199647	Calculus of kidney and ureter	Simple mode	12	-0.129891	0.127583	0.330503	-0.379954	0.120171	0.878191	0.683893	1.12769	0.878 (0.684-1.128)
GCST90199647	Calculus of kidney and ureter	Weighted mode	12	-0.0746182	0.108275	0.505002	-0.286836	0.1376	0.928098	0.750634	1.14752	0.928 (0.751-1.148)
GCST90199795	Calculus of kidney and ureter	MR Egger	11	0.0461819	0.0955686	0.640469	-0.141133	0.233496	1.04726	0.868374	1.26301	1.047 (0.868-1.263)
GCST90199795	Calculus of kidney and ureter	Weighted median	11	0.000378977	0.0728683	0.99585	-0.142443	0.143201	1.00038	0.867237	1.15396	1 (0.867-1.154)
GCST90200401	Calculus of kidney and ureter	Inverse variance weighted	18	0.0692613	0.0425718	0.103752	-0.0141794	0.152702	1.07172	0.985921	1.16498	1.072 (0.986-1.165)
GCST90199795	Calculus of kidney and ureter	Simple mode	11	-0.0500443	0.107958	0.652892	-0.261641	0.161553	0.951187	0.769787	1.17533	0.951 (0.77-1.175)
GCST90199795	Calculus of kidney and ureter	Weighted mode	11	-0.0596225	0.0932739	0.537047	-0.242439	0.123194	0.94212	0.784711	1.1311	0.942 (0.785-1.131)
GCST90200115	Calculus of kidney and ureter	MR Egger	16	0.135922	0.0945309	0.172451	-0.0493588	0.321202	1.14559	0.95184	1.37878	1.146 (0.952-1.379)
GCST90200115	Calculus of kidney and ureter	Weighted median	16	0.0953818	0.0552553	0.0843114	-0.0129187	0.203682	1.10008	0.987164	1.22591	1.1 (0.987-1.226)
GCST90200259	Calculus of kidney and ureter	Inverse variance weighted	14	0.0761894	0.0469718	0.104798	-0.0158753	0.168254	1.07917	0.98425	1.18324	1.079 (0.984-1.183)
GCST90200115	Calculus of kidney and ureter	Simple mode	16	-0.0879868	0.107792	0.427122	-0.299259	0.123285	0.915773	0.741367	1.13121	0.916 (0.741-1.131)
GCST90200115	Calculus of kidney and ureter	Weighted mode	16	0.121722	0.0693478	0.0996132	-0.0141994	0.257644	1.12944	0.985901	1.29388	1.129 (0.986-1.294)
GCST90199786	Calculus of kidney and ureter	MR Egger	14	0.189305	0.0916637	0.0612044	0.00964403	0.368966	1.20841	1.00969	1.44624	1.208 (1.01-1.446)
GCST90199786	Calculus of kidney and ureter	Weighted median	14	0.127328	0.0576967	0.027324	0.0142429	0.240414	1.13579	1.01434	1.27178	1.136 (1.014-1.272)
GCST90200051	Calculus of kidney and ureter	Inverse variance weighted	15	0.0612633	0.0378372	0.10542	-0.0128976	0.135424	1.06318	0.987185	1.14502	1.063 (0.987-1.145)
GCST90199786	Calculus of kidney and ureter	Simple mode	14	0.0938463	0.0790841	0.256593	-0.0611585	0.248851	1.09839	0.940674	1.28255	1.098 (0.941-1.283)
GCST90199786	Calculus of kidney and ureter	Weighted mode	14	0.156534	0.0650299	0.0316609	0.0290753	0.283993	1.16945	1.0295	1.32842	1.169 (1.03-1.328)
GCST90200822	Calculus of kidney and ureter	MR Egger	14	-0.0677733	0.0906025	0.468849	-0.245354	0.109808	0.934472	0.782427	1.11606	0.934 (0.782-1.116)
GCST90200822	Calculus of kidney and ureter	Weighted median	14	0.0151364	0.0675786	0.822771	-0.117318	0.14759	1.01525	0.889303	1.15904	1.015 (0.889-1.159)
GCST90200013	Calculus of kidney and ureter	Inverse variance weighted	14	0.0705014	0.0435618	0.105572	-0.0148798	0.155883	1.07305	0.98523	1.16869	1.073 (0.985-1.169)
GCST90200822	Calculus of kidney and ureter	Simple mode	14	0.00504719	0.105985	0.962742	-0.202683	0.212778	1.00506	0.816537	1.23711	1.005 (0.817-1.237)
GCST90200822	Calculus of kidney and ureter	Weighted mode	14	0.00942131	0.088621	0.916959	-0.164276	0.183119	1.00947	0.848508	1.20096	1.009 (0.849-1.201)
GCST90200547	Calculus of kidney and ureter	MR Egger	14	0.0533843	0.0510241	0.31606	-0.0466228	0.153392	1.05483	0.954447	1.16578	1.055 (0.954-1.166)
GCST90200547	Calculus of kidney and ureter	Weighted median	14	0.0501804	0.0363547	0.167494	-0.0210747	0.121436	1.05146	0.979146	1.12912	1.051 (0.979-1.129)
GCST90199912	Calculus of kidney and ureter	Inverse variance weighted	18	0.0557543	0.0344888	0.105967	-0.0118438	0.123352	1.05734	0.988226	1.13128	1.057 (0.988-1.131)
GCST90200547	Calculus of kidney and ureter	Simple mode	14	0.00588404	0.0565455	0.918711	-0.104945	0.116713	1.0059	0.900374	1.1238	1.006 (0.9-1.124)
GCST90200547	Calculus of kidney and ureter	Weighted mode	14	0.0484618	0.0348069	0.18719	-0.0197598	0.116683	1.04966	0.980434	1.12376	1.05 (0.98-1.124)
GCST90200088	Calculus of kidney and ureter	MR Egger	13	0.0748439	0.260868	0.779518	-0.436458	0.586146	1.07772	0.646322	1.79705	1.078 (0.646-1.797)
GCST90200088	Calculus of kidney and ureter	Weighted median	13	-0.0432891	0.0772405	0.575176	-0.19468	0.108102	0.957635	0.823098	1.11416	0.958 (0.823-1.114)
GCST90200785	Calculus of kidney and ureter	Inverse variance weighted	11	0.0846649	0.0523791	0.10601	-0.0179981	0.187328	1.08835	0.982163	1.20602	1.088 (0.982-1.206)
GCST90200088	Calculus of kidney and ureter	Simple mode	13	-0.18987	0.151552	0.234128	-0.486911	0.107172	0.827067	0.614521	1.11313	0.827 (0.615-1.113)
GCST90200088	Calculus of kidney and ureter	Weighted mode	13	-0.0237624	0.116483	0.841773	-0.252069	0.204544	0.976518	0.777191	1.22697	0.977 (0.777-1.227)
GCST90199940	Calculus of kidney and ureter	MR Egger	14	-0.0672154	0.145214	0.651738	-0.351835	0.217404	0.934994	0.703396	1.24285	0.935 (0.703-1.243)
GCST90199940	Calculus of kidney and ureter	Weighted median	14	-0.0535245	0.0744259	0.47204	-0.199399	0.0923504	0.947883	0.819223	1.09675	0.948 (0.819-1.097)
GCST90200672	Calculus of kidney and ureter	Inverse variance weighted	23	-0.0437987	0.0270983	0.106032	-0.0969113	0.009314	0.957147	0.907636	1.00936	0.957 (0.908-1.009)
GCST90199940	Calculus of kidney and ureter	Simple mode	14	-0.135908	0.121318	0.282872	-0.373692	0.101875	0.872923	0.688189	1.10725	0.873 (0.688-1.107)
GCST90199940	Calculus of kidney and ureter	Weighted mode	14	-0.0686275	0.0993336	0.501792	-0.263321	0.126066	0.933674	0.768495	1.13436	0.934 (0.768-1.134)
GCST90200396	Calculus of kidney and ureter	MR Egger	12	0.0574256	0.134408	0.678251	-0.206014	0.320865	1.05911	0.813822	1.37832	1.059 (0.814-1.378)
GCST90200396	Calculus of kidney and ureter	Weighted median	12	0.0898494	0.0684389	0.189237	-0.0442908	0.22399	1.09401	0.956676	1.25106	1.094 (0.957-1.251)
GCST90200607	Calculus of kidney and ureter	Inverse variance weighted	8	0.122208	0.0758396	0.107092	-0.0264374	0.270854	1.12999	0.973909	1.31108	1.13 (0.974-1.311)
GCST90200396	Calculus of kidney and ureter	Simple mode	12	0.0299804	0.123281	0.812336	-0.211651	0.271612	1.03043	0.809247	1.31208	1.03 (0.809-1.312)
GCST90200396	Calculus of kidney and ureter	Weighted mode	12	0.0853563	0.0986388	0.405329	-0.107976	0.278688	1.0891	0.897649	1.3214	1.089 (0.898-1.321)
GCST90200524	Calculus of kidney and ureter	MR Egger	9	-0.0901388	0.139248	0.538062	-0.363064	0.182787	0.913804	0.695542	1.20056	0.914 (0.696-1.201)
GCST90200524	Calculus of kidney and ureter	Weighted median	9	0.000177468	0.0824327	0.998282	-0.161391	0.161745	1.00018	0.85096	1.17556	1 (0.851-1.176)
GCST90200669	Calculus of kidney and ureter	Inverse variance weighted	10	-0.0910253	0.0566871	0.108329	-0.202132	0.0200815	0.912995	0.816987	1.02028	0.913 (0.817-1.02)
GCST90200524	Calculus of kidney and ureter	Simple mode	9	0.110017	0.129665	0.420836	-0.144127	0.364161	1.1163	0.865778	1.43931	1.116 (0.866-1.439)
GCST90200524	Calculus of kidney and ureter	Weighted mode	9	-0.0136122	0.108904	0.903614	-0.227065	0.199841	0.98648	0.796869	1.22121	0.986 (0.797-1.221)
GCST90200376	Calculus of kidney and ureter	MR Egger	18	0.0391967	0.0815141	0.637127	-0.120571	0.198964	1.03997	0.886414	1.22014	1.04 (0.886-1.22)
GCST90200376	Calculus of kidney and ureter	Weighted median	18	-0.00698273	0.0440363	0.874009	-0.0932939	0.0793284	0.993042	0.910926	1.08256	0.993 (0.911-1.083)
GCST90200239	Calculus of kidney and ureter	Inverse variance weighted	22	-0.0601319	0.0375373	0.109172	-0.133705	0.0134411	0.94164	0.874848	1.01353	0.942 (0.875-1.014)
GCST90200376	Calculus of kidney and ureter	Simple mode	18	0.0422662	0.0829979	0.617127	-0.12041	0.204942	1.04317	0.886557	1.22745	1.043 (0.887-1.227)
GCST90200376	Calculus of kidney and ureter	Weighted mode	18	-0.00045712	0.0459501	0.992178	-0.0905194	0.0896051	0.999543	0.913457	1.09374	1 (0.913-1.094)
GCST90200293	Calculus of kidney and ureter	MR Egger	12	0.0883798	0.140168	0.542489	-0.186349	0.363109	1.0924	0.829984	1.43779	1.092 (0.83-1.438)
GCST90200293	Calculus of kidney and ureter	Weighted median	12	0.13279	0.0759267	0.0803042	-0.0160263	0.281606	1.14201	0.984101	1.32526	1.142 (0.984-1.325)
GCST90200620	Calculus of kidney and ureter	Inverse variance weighted	13	-0.0845454	0.0529609	0.110405	-0.188349	0.0192579	0.91893	0.828326	1.01944	0.919 (0.828-1.019)
GCST90200293	Calculus of kidney and ureter	Simple mode	12	0.206623	0.129184	0.138027	-0.0465781	0.459823	1.22952	0.95449	1.58379	1.23 (0.954-1.584)
GCST90200293	Calculus of kidney and ureter	Weighted mode	12	0.160449	0.107753	0.164578	-0.0507476	0.371646	1.17404	0.950519	1.45012	1.174 (0.951-1.45)
GCST90200630	Calculus of kidney and ureter	MR Egger	19	0.0675819	0.057039	0.252382	-0.0442145	0.179378	1.06992	0.956749	1.19647	1.07 (0.957-1.196)
GCST90200630	Calculus of kidney and ureter	Weighted median	19	0.05012	0.041385	0.225869	-0.0309946	0.131235	1.0514	0.969481	1.14024	1.051 (0.969-1.14)
GCST90200508	Calculus of kidney and ureter	Inverse variance weighted	9	0.0996657	0.0626071	0.111402	-0.0230442	0.222376	1.1048	0.977219	1.24904	1.105 (0.977-1.249)
GCST90200630	Calculus of kidney and ureter	Simple mode	19	0.045443	0.0768463	0.56164	-0.105176	0.196062	1.04649	0.900166	1.2166	1.046 (0.9-1.217)
GCST90200630	Calculus of kidney and ureter	Weighted mode	19	0.0550203	0.0448238	0.235455	-0.0328345	0.142875	1.05656	0.967699	1.15359	1.057 (0.968-1.154)
GCST90200574	Calculus of kidney and ureter	MR Egger	12	-0.109027	0.109467	0.342749	-0.323583	0.105528	0.896706	0.723552	1.1113	0.897 (0.724-1.111)
GCST90200574	Calculus of kidney and ureter	Weighted median	12	-0.0365212	0.0638802	0.567516	-0.161727	0.088684	0.964138	0.850674	1.09274	0.964 (0.851-1.093)
GCST90199958	Calculus of kidney and ureter	Inverse variance weighted	21	0.0915808	0.0577869	0.113011	-0.0216816	0.204843	1.09591	0.978552	1.22733	1.096 (0.979-1.227)
GCST90200574	Calculus of kidney and ureter	Simple mode	12	0.0936724	0.11221	0.421592	-0.126259	0.313603	1.0982	0.881387	1.36835	1.098 (0.881-1.368)
GCST90200574	Calculus of kidney and ureter	Weighted mode	12	-0.0882027	0.0983649	0.389088	-0.280998	0.104593	0.915575	0.75503	1.11026	0.916 (0.755-1.11)
GCST90199716	Calculus of kidney and ureter	MR Egger	12	0.0707866	0.0565381	0.239055	-0.040028	0.181601	1.07335	0.960763	1.19914	1.073 (0.961-1.199)
GCST90199716	Calculus of kidney and ureter	Weighted median	12	0.0701409	0.0423314	0.0975298	-0.0128286	0.15311	1.07266	0.987253	1.16545	1.073 (0.987-1.165)
GCST90200236	Calculus of kidney and ureter	Inverse variance weighted	17	0.0522795	0.0329882	0.113013	-0.0123774	0.116936	1.05367	0.987699	1.12405	1.054 (0.988-1.124)
GCST90199716	Calculus of kidney and ureter	Simple mode	12	0.0403447	0.0924506	0.670994	-0.140858	0.221548	1.04117	0.868612	1.24801	1.041 (0.869-1.248)
GCST90199716	Calculus of kidney and ureter	Weighted mode	12	0.0663147	0.0444987	0.164262	-0.0209029	0.153532	1.06856	0.979314	1.16595	1.069 (0.979-1.166)
GCST90199773	Calculus of kidney and ureter	MR Egger	13	-0.0483502	0.234021	0.840092	-0.507031	0.410331	0.9528	0.602281	1.50732	0.953 (0.602-1.507)
GCST90199773	Calculus of kidney and ureter	Weighted median	13	-0.0687355	0.0778161	0.37707	-0.221255	0.083784	0.933574	0.801512	1.08739	0.934 (0.802-1.087)
GCST90200132	Calculus of kidney and ureter	Inverse variance weighted	18	0.0703905	0.0445352	0.113979	-0.0168986	0.157679	1.07293	0.983243	1.17079	1.073 (0.983-1.171)
GCST90199773	Calculus of kidney and ureter	Simple mode	13	-0.112625	0.12161	0.372639	-0.350981	0.125732	0.893486	0.703997	1.13398	0.893 (0.704-1.134)
GCST90199773	Calculus of kidney and ureter	Weighted mode	13	-0.120446	0.106159	0.278707	-0.328518	0.087626	0.886525	0.71999	1.09158	0.887 (0.72-1.092)
GCST90200804	Calculus of kidney and ureter	MR Egger	9	0.0774726	0.169291	0.661083	-0.254337	0.409282	1.08055	0.775431	1.50574	1.081 (0.775-1.506)
GCST90200804	Calculus of kidney and ureter	Weighted median	9	-0.00204618	0.084502	0.980681	-0.16767	0.163578	0.997956	0.845633	1.17772	0.998 (0.846-1.178)
GCST90200659	Calculus of kidney and ureter	Inverse variance weighted	11	-0.0527585	0.0333881	0.114071	-0.118199	0.0126823	0.948609	0.888519	1.01276	0.949 (0.889-1.013)
GCST90200804	Calculus of kidney and ureter	Simple mode	9	0.0256569	0.123027	0.840014	-0.215477	0.266791	1.02599	0.806157	1.30577	1.026 (0.806-1.306)
GCST90200804	Calculus of kidney and ureter	Weighted mode	9	0.0184133	0.1022	0.8615	-0.181899	0.218725	1.01858	0.833686	1.24449	1.019 (0.834-1.244)
GCST90200841	Calculus of kidney and ureter	MR Egger	12	-0.0906718	0.0948005	0.361397	-0.276481	0.0951373	0.913317	0.758448	1.09981	0.913 (0.758-1.1)
GCST90200841	Calculus of kidney and ureter	Weighted median	12	-0.00643003	0.0559463	0.908499	-0.116085	0.103225	0.993591	0.8904	1.10874	0.994 (0.89-1.109)
GCST90200644	Calculus of kidney and ureter	Inverse variance weighted	16	0.0736977	0.0466527	0.114174	-0.0177417	0.165137	1.07648	0.982415	1.17955	1.076 (0.982-1.18)
GCST90200841	Calculus of kidney and ureter	Simple mode	12	-0.0429523	0.0879821	0.634998	-0.215397	0.129493	0.957957	0.806221	1.13825	0.958 (0.806-1.138)
GCST90200841	Calculus of kidney and ureter	Weighted mode	12	-0.0309392	0.0760664	0.692001	-0.180029	0.118151	0.969535	0.835246	1.12541	0.97 (0.835-1.125)
GCST90199900	Calculus of kidney and ureter	MR Egger	14	-0.0836908	0.113884	0.476531	-0.306904	0.139522	0.919716	0.735721	1.14972	0.92 (0.736-1.15)
GCST90199900	Calculus of kidney and ureter	Weighted median	14	-0.00922827	0.0571546	0.87173	-0.121251	0.102795	0.990814	0.885811	1.10826	0.991 (0.886-1.108)
GCST90200960	Calculus of kidney and ureter	Inverse variance weighted	14	0.0771012	0.0488599	0.114564	-0.0186641	0.172867	1.08015	0.981509	1.18871	1.08 (0.982-1.189)
GCST90199900	Calculus of kidney and ureter	Simple mode	14	-0.00724351	0.0896203	0.936813	-0.182899	0.168412	0.992783	0.832852	1.18342	0.993 (0.833-1.183)
GCST90199900	Calculus of kidney and ureter	Weighted mode	14	-0.0386041	0.0683311	0.581722	-0.172533	0.0953249	0.962132	0.841531	1.10002	0.962 (0.842-1.1)
GCST90200763	Calculus of kidney and ureter	MR Egger	18	-0.00143988	0.0849021	0.986679	-0.167848	0.164968	0.998561	0.845482	1.17936	0.999 (0.845-1.179)
GCST90200763	Calculus of kidney and ureter	Weighted median	18	-0.0245048	0.0561788	0.662697	-0.134615	0.0856057	0.975793	0.874052	1.08938	0.976 (0.874-1.089)
GCST90200035	Calculus of kidney and ureter	Inverse variance weighted	23	0.0648749	0.0411405	0.114816	-0.0157605	0.14551	1.06703	0.984363	1.15663	1.067 (0.984-1.157)
GCST90200763	Calculus of kidney and ureter	Simple mode	18	-0.0302183	0.0973135	0.759936	-0.220953	0.160516	0.970234	0.801755	1.17412	0.97 (0.802-1.174)
GCST90200763	Calculus of kidney and ureter	Weighted mode	18	-0.016714	0.0834779	0.843683	-0.180331	0.146903	0.983425	0.834994	1.15824	0.983 (0.835-1.158)
GCST90200928	Calculus of kidney and ureter	MR Egger	13	-0.132797	0.0779668	0.116572	-0.285612	0.0200175	0.875643	0.751554	1.02022	0.876 (0.752-1.02)
GCST90200928	Calculus of kidney and ureter	Weighted median	13	-0.029679	0.0498726	0.551779	-0.127429	0.0680714	0.970757	0.880356	1.07044	0.971 (0.88-1.07)
GCST90200695	Calculus of kidney and ureter	Inverse variance weighted	10	-0.0315234	0.0199993	0.114975	-0.070722	0.0076753	0.968968	0.931721	1.0077	0.969 (0.932-1.008)
GCST90200928	Calculus of kidney and ureter	Simple mode	13	0.104563	0.0973909	0.304099	-0.0863232	0.295449	1.11023	0.917298	1.34373	1.11 (0.917-1.344)
GCST90200928	Calculus of kidney and ureter	Weighted mode	13	-0.0387814	0.0521006	0.470986	-0.140899	0.0633357	0.961961	0.868577	1.06538	0.962 (0.869-1.065)
GCST90200511	Calculus of kidney and ureter	MR Egger	8	-0.00463196	0.217045	0.983666	-0.43004	0.420776	0.995379	0.650483	1.52314	0.995 (0.65-1.523)
GCST90200511	Calculus of kidney and ureter	Weighted median	8	-0.0918513	0.10104	0.363318	-0.289889	0.106187	0.912241	0.748346	1.11203	0.912 (0.748-1.112)
GCST90200876	Calculus of kidney and ureter	Inverse variance weighted	17	-0.051462	0.0327929	0.116577	-0.115736	0.012812	0.94984	0.89071	1.01289	0.95 (0.891-1.013)
GCST90200511	Calculus of kidney and ureter	Simple mode	8	-0.133731	0.162136	0.436683	-0.451518	0.184056	0.874825	0.636661	1.20208	0.875 (0.637-1.202)
GCST90200511	Calculus of kidney and ureter	Weighted mode	8	-0.110598	0.14155	0.460207	-0.388036	0.166839	0.895298	0.678388	1.18156	0.895 (0.678-1.182)
GCST90200500	Calculus of kidney and ureter	MR Egger	18	0.0582345	0.0653793	0.386279	-0.069909	0.186378	1.05996	0.932479	1.20488	1.06 (0.932-1.205)
GCST90200500	Calculus of kidney and ureter	Weighted median	18	0.0361016	0.0488508	0.459897	-0.059646	0.131849	1.03676	0.942098	1.14094	1.037 (0.942-1.141)
GCST90199735	Calculus of kidney and ureter	Inverse variance weighted	12	-0.0377384	0.0240839	0.117125	-0.0849429	0.00946603	0.962965	0.918565	1.00951	0.963 (0.919-1.01)
GCST90200500	Calculus of kidney and ureter	Simple mode	18	0.108049	0.112563	0.350559	-0.112574	0.328673	1.1141	0.893531	1.38912	1.114 (0.894-1.389)
GCST90200500	Calculus of kidney and ureter	Weighted mode	18	0.124538	0.090527	0.18677	-0.0528947	0.301971	1.13263	0.94848	1.35252	1.133 (0.948-1.353)
GCST90199774	Calculus of kidney and ureter	MR Egger	10	-0.174124	0.0906472	0.0909901	-0.351792	0.00354494	0.840193	0.703426	1.00355	0.84 (0.703-1.004)
GCST90199774	Calculus of kidney and ureter	Weighted median	10	-0.0426801	0.0712916	0.549393	-0.182412	0.0970514	0.958218	0.833258	1.10192	0.958 (0.833-1.102)
GCST90200633	Calculus of kidney and ureter	Inverse variance weighted	13	-0.0697588	0.0446444	0.11816	-0.157262	0.0177443	0.932619	0.85448	1.0179	0.933 (0.854-1.018)
GCST90199774	Calculus of kidney and ureter	Simple mode	10	-0.08839	0.130504	0.515248	-0.344178	0.167398	0.915404	0.708803	1.18222	0.915 (0.709-1.182)
GCST90199774	Calculus of kidney and ureter	Weighted mode	10	-0.0808121	0.0791937	0.334167	-0.236032	0.0744075	0.922367	0.789756	1.07725	0.922 (0.79-1.077)
GCST90200752	Calculus of kidney and ureter	MR Egger	11	-0.0270893	0.112261	0.814726	-0.247121	0.192942	0.973274	0.781046	1.21281	0.973 (0.781-1.213)
GCST90200752	Calculus of kidney and ureter	Weighted median	11	-0.0186924	0.0622571	0.76399	-0.140716	0.103332	0.981481	0.868736	1.10886	0.981 (0.869-1.109)
GCST90200670	Calculus of kidney and ureter	Inverse variance weighted	14	0.0603246	0.0386173	0.118261	-0.0153653	0.136015	1.06218	0.984752	1.1457	1.062 (0.985-1.146)
GCST90200752	Calculus of kidney and ureter	Simple mode	11	-0.0277862	0.0853063	0.751347	-0.194987	0.139414	0.972596	0.822846	1.1496	0.973 (0.823-1.15)
GCST90200752	Calculus of kidney and ureter	Weighted mode	11	-0.0181599	0.0833112	0.831831	-0.18145	0.14513	0.982004	0.83406	1.15619	0.982 (0.834-1.156)
GCST90199827	Calculus of kidney and ureter	MR Egger	9	0.271929	0.191862	0.199327	-0.10412	0.647977	1.31249	0.901117	1.91167	1.312 (0.901-1.912)
GCST90199827	Calculus of kidney and ureter	Weighted median	9	0.0887128	0.0730466	0.224569	-0.0544585	0.231884	1.09277	0.946998	1.26097	1.093 (0.947-1.261)
GCST90200032	Calculus of kidney and ureter	Inverse variance weighted	6	0.179419	0.114888	0.118361	-0.0457611	0.404599	1.19652	0.95527	1.4987	1.197 (0.955-1.499)
GCST90199827	Calculus of kidney and ureter	Simple mode	9	0.109472	0.097835	0.295631	-0.0822843	0.301229	1.11569	0.92101	1.35152	1.116 (0.921-1.352)
GCST90199827	Calculus of kidney and ureter	Weighted mode	9	0.0995988	0.0930636	0.315742	-0.0828058	0.282003	1.10473	0.92053	1.32578	1.105 (0.921-1.326)
GCST90200352	Calculus of kidney and ureter	MR Egger	13	0.00634294	0.0527341	0.906429	-0.0970159	0.109702	1.00636	0.907542	1.11595	1.006 (0.908-1.116)
GCST90200352	Calculus of kidney and ureter	Weighted median	13	0.0228488	0.0388826	0.556778	-0.0533612	0.0990587	1.02311	0.948038	1.10413	1.023 (0.948-1.104)
GCST90200255	Calculus of kidney and ureter	Inverse variance weighted	11	0.0948829	0.061111	0.120511	-0.0248948	0.21466	1.09953	0.975413	1.23944	1.1 (0.975-1.239)
GCST90200352	Calculus of kidney and ureter	Simple mode	13	-0.0789883	0.0818635	0.353649	-0.239441	0.0814642	0.924051	0.787068	1.08487	0.924 (0.787-1.085)
GCST90200352	Calculus of kidney and ureter	Weighted mode	13	0.039613	0.0385005	0.323821	-0.0358479	0.115074	1.04041	0.964787	1.12196	1.04 (0.965-1.122)
GCST90200233	Calculus of kidney and ureter	MR Egger	19	0.0692034	0.186828	0.71565	-0.296979	0.435385	1.07165	0.74306	1.54556	1.072 (0.743-1.546)
GCST90200233	Calculus of kidney and ureter	Weighted median	19	0.115021	0.0765868	0.13314	-0.0350896	0.265131	1.1219	0.965519	1.3036	1.122 (0.966-1.304)
GCST90200968	Calculus of kidney and ureter	Inverse variance weighted	13	0.05116	0.0331942	0.12326	-0.0139006	0.116221	1.05249	0.986196	1.12324	1.052 (0.986-1.123)
GCST90200233	Calculus of kidney and ureter	Simple mode	19	0.180187	0.14364	0.225728	-0.101347	0.461721	1.19744	0.90362	1.5868	1.197 (0.904-1.587)
GCST90200233	Calculus of kidney and ureter	Weighted mode	19	0.184422	0.105357	0.0970665	-0.0220779	0.390923	1.20252	0.978164	1.47834	1.203 (0.978-1.478)
GCST90201014	Calculus of kidney and ureter	MR Egger	12	-0.0026349	0.0660725	0.968975	-0.132137	0.126867	0.997369	0.876221	1.13527	0.997 (0.876-1.135)
GCST90201014	Calculus of kidney and ureter	Weighted median	12	-0.00136425	0.044866	0.975742	-0.0893015	0.086573	0.998637	0.91457	1.09043	0.999 (0.915-1.09)
GCST90200546	Calculus of kidney and ureter	Inverse variance weighted	6	0.12323	0.080083	0.123858	-0.0337327	0.280193	1.13114	0.96683	1.32338	1.131 (0.967-1.323)
GCST90201014	Calculus of kidney and ureter	Simple mode	12	-0.0263211	0.0969212	0.79098	-0.216287	0.163644	0.974022	0.805504	1.1778	0.974 (0.806-1.178)
GCST90201014	Calculus of kidney and ureter	Weighted mode	12	-0.00303394	0.0457726	0.948342	-0.0927482	0.0866803	0.996971	0.911423	1.09055	0.997 (0.911-1.091)
GCST90200453	Calculus of kidney and ureter	MR Egger	16	-0.0861928	0.119477	0.482529	-0.320368	0.147983	0.917417	0.725882	1.15949	0.917 (0.726-1.159)
GCST90200453	Calculus of kidney and ureter	Weighted median	16	-0.0337793	0.0705288	0.631979	-0.172016	0.104457	0.966785	0.841966	1.11011	0.967 (0.842-1.11)
GCST90199940	Calculus of kidney and ureter	Inverse variance weighted	14	-0.105903	0.06897	0.124663	-0.241084	0.0292782	0.899512	0.785776	1.02971	0.9 (0.786-1.03)
GCST90200453	Calculus of kidney and ureter	Simple mode	16	-0.215485	0.153467	0.180651	-0.516281	0.0853105	0.80615	0.596735	1.08906	0.806 (0.597-1.089)
GCST90200453	Calculus of kidney and ureter	Weighted mode	16	-0.223522	0.132495	0.11228	-0.483212	0.0361691	0.799698	0.616799	1.03683	0.8 (0.617-1.037)
GCST90200056	Calculus of kidney and ureter	MR Egger	19	0.131423	0.0689364	0.0736411	-0.00369203	0.266538	1.14045	0.996315	1.30544	1.14 (0.996-1.305)
GCST90200056	Calculus of kidney and ureter	Weighted median	19	0.0315195	0.0485766	0.516427	-0.0636906	0.12673	1.03202	0.938295	1.13511	1.032 (0.938-1.135)
GCST90200783	Calculus of kidney and ureter	Inverse variance weighted	10	-0.113397	0.0739033	0.124932	-0.258248	0.0314536	0.892796	0.772404	1.03195	0.893 (0.772-1.032)
GCST90200056	Calculus of kidney and ureter	Simple mode	19	-0.063649	0.0931162	0.502968	-0.246157	0.118859	0.938334	0.7818	1.12621	0.938 (0.782-1.126)
GCST90200056	Calculus of kidney and ureter	Weighted mode	19	0.0496459	0.0608514	0.425248	-0.0696228	0.168915	1.0509	0.932746	1.18402	1.051 (0.933-1.184)
GCST90200691	Calculus of kidney and ureter	MR Egger	13	0.00731329	0.0421933	0.865542	-0.0753856	0.0900122	1.00734	0.927386	1.09419	1.007 (0.927-1.094)
GCST90200691	Calculus of kidney and ureter	Weighted median	13	0.0212455	0.0356015	0.550669	-0.0485335	0.0910244	1.02147	0.952625	1.0953	1.021 (0.953-1.095)
GCST90200849	Calculus of kidney and ureter	Inverse variance weighted	10	-0.100276	0.0654442	0.125464	-0.228546	0.0279947	0.904588	0.795689	1.02839	0.905 (0.796-1.028)
GCST90200691	Calculus of kidney and ureter	Simple mode	13	-0.0808429	0.0738964	0.295427	-0.22568	0.0639939	0.922339	0.797974	1.06609	0.922 (0.798-1.066)
GCST90200691	Calculus of kidney and ureter	Weighted mode	13	0.00494949	0.0298193	0.870934	-0.0534963	0.0633952	1.00496	0.947909	1.06545	1.005 (0.948-1.065)
GCST90200747	Calculus of kidney and ureter	MR Egger	11	-0.0575465	0.151639	0.713119	-0.354759	0.239667	0.944078	0.701342	1.27083	0.944 (0.701-1.271)
GCST90200747	Calculus of kidney and ureter	Weighted median	11	0.0610795	0.0878433	0.486853	-0.111093	0.233252	1.06298	0.894855	1.2627	1.063 (0.895-1.263)
GCST90199996	Calculus of kidney and ureter	Inverse variance weighted	18	0.0645379	0.0421973	0.126158	-0.0181689	0.147245	1.06667	0.981995	1.15864	1.067 (0.982-1.159)
GCST90200747	Calculus of kidney and ureter	Simple mode	11	-0.0402651	0.13221	0.76695	-0.299397	0.218867	0.960535	0.741265	1.24467	0.961 (0.741-1.245)
GCST90200747	Calculus of kidney and ureter	Weighted mode	11	0.0124556	0.113772	0.914989	-0.210537	0.235448	1.01253	0.810149	1.26548	1.013 (0.81-1.265)
GCST90200227	Calculus of kidney and ureter	MR Egger	10	-0.11168	0.159397	0.503393	-0.424097	0.200738	0.894331	0.654361	1.2223	0.894 (0.654-1.222)
GCST90200227	Calculus of kidney and ureter	Weighted median	10	-0.0759538	0.0679629	0.263748	-0.209161	0.0572535	0.926859	0.811265	1.05892	0.927 (0.811-1.059)
GCST90199982	Calculus of kidney and ureter	Inverse variance weighted	6	-0.113513	0.074237	0.12625	-0.259018	0.0319917	0.892693	0.77181	1.03251	0.893 (0.772-1.033)
GCST90200227	Calculus of kidney and ureter	Simple mode	10	-0.12275	0.0988653	0.245773	-0.316526	0.0710266	0.884485	0.728676	1.07361	0.884 (0.729-1.074)
GCST90200227	Calculus of kidney and ureter	Weighted mode	10	-0.0871442	0.104986	0.427976	-0.292917	0.118629	0.916545	0.746084	1.12595	0.917 (0.746-1.126)
GCST90200412	Calculus of kidney and ureter	MR Egger	12	-0.0195332	0.131493	0.884862	-0.27726	0.238193	0.980656	0.757858	1.26895	0.981 (0.758-1.269)
GCST90200412	Calculus of kidney and ureter	Weighted median	12	-0.00809218	0.0767632	0.916045	-0.158548	0.142364	0.99194	0.853382	1.153	0.992 (0.853-1.153)
GCST90200753	Calculus of kidney and ureter	Inverse variance weighted	7	0.103376	0.0677921	0.127285	-0.0294965	0.236248	1.10891	0.970934	1.26649	1.109 (0.971-1.266)
GCST90200412	Calculus of kidney and ureter	Simple mode	12	0.086718	0.119641	0.483696	-0.147778	0.321214	1.09059	0.862623	1.3788	1.091 (0.863-1.379)
GCST90200412	Calculus of kidney and ureter	Weighted mode	12	0.0498572	0.107976	0.653263	-0.161776	0.26149	1.05112	0.850632	1.29886	1.051 (0.851-1.299)
GCST90199917	Calculus of kidney and ureter	MR Egger	17	0.12881	0.0838335	0.145239	-0.0355037	0.293124	1.13747	0.965119	1.34061	1.137 (0.965-1.341)
GCST90199917	Calculus of kidney and ureter	Weighted median	17	0.0463395	0.0498098	0.352201	-0.0512877	0.143967	1.04743	0.950005	1.15485	1.047 (0.95-1.155)
GCST90199669	Calculus of kidney and ureter	Inverse variance weighted	12	0.0833857	0.0547424	0.127699	-0.0239094	0.190681	1.08696	0.976374	1.21007	1.087 (0.976-1.21)
GCST90199917	Calculus of kidney and ureter	Simple mode	17	0.0318425	0.0857835	0.715361	-0.136293	0.199978	1.03235	0.872587	1.22138	1.032 (0.873-1.221)
GCST90199917	Calculus of kidney and ureter	Weighted mode	17	0.047305	0.0568853	0.417881	-0.0641902	0.1588	1.04844	0.937827	1.1721	1.048 (0.938-1.172)
GCST90200774	Calculus of kidney and ureter	MR Egger	18	-0.164775	0.213004	0.45046	-0.582264	0.252713	0.848084	0.558632	1.28751	0.848 (0.559-1.288)
GCST90200774	Calculus of kidney and ureter	Weighted median	18	-0.068799	0.067724	0.30969	-0.201538	0.06394	0.933514	0.817473	1.06603	0.934 (0.817-1.066)
GCST90200418	Calculus of kidney and ureter	Inverse variance weighted	22	0.0726637	0.0478163	0.128601	-0.0210564	0.166384	1.07537	0.979164	1.18103	1.075 (0.979-1.181)
GCST90200774	Calculus of kidney and ureter	Simple mode	18	-0.12548	0.106304	0.254102	-0.333837	0.0828769	0.882073	0.716171	1.08641	0.882 (0.716-1.086)
GCST90200774	Calculus of kidney and ureter	Weighted mode	18	-0.0884431	0.0898821	0.338919	-0.264612	0.0877259	0.915355	0.767504	1.09169	0.915 (0.768-1.092)
GCST90200961	Calculus of kidney and ureter	MR Egger	10	-0.00355147	0.0950273	0.971103	-0.189805	0.182702	0.996455	0.82712	1.20046	0.996 (0.827-1.2)
GCST90200961	Calculus of kidney and ureter	Weighted median	10	0.025414	0.0599048	0.671391	-0.0919994	0.142827	1.02574	0.912106	1.15353	1.026 (0.912-1.154)
GCST90200147	Calculus of kidney and ureter	Inverse variance weighted	20	0.0581504	0.0385045	0.130986	-0.0173184	0.133619	1.05987	0.982831	1.14296	1.06 (0.983-1.143)
GCST90200961	Calculus of kidney and ureter	Simple mode	10	0.0334044	0.0879644	0.712938	-0.139006	0.205815	1.03397	0.870223	1.22853	1.034 (0.87-1.229)
GCST90200961	Calculus of kidney and ureter	Weighted mode	10	0.0296185	0.0846011	0.73432	-0.1362	0.195437	1.03006	0.872668	1.21584	1.03 (0.873-1.216)
GCST90199805	Calculus of kidney and ureter	MR Egger	19	0.0817654	0.0990057	0.42032	-0.112286	0.275817	1.0852	0.893789	1.31761	1.085 (0.894-1.318)
GCST90199805	Calculus of kidney and ureter	Weighted median	19	0.0384404	0.0519043	0.458935	-0.063292	0.140173	1.03919	0.938669	1.15047	1.039 (0.939-1.15)
GCST90200881	Calculus of kidney and ureter	Inverse variance weighted	10	0.0687259	0.0455684	0.131505	-0.0205882	0.15804	1.07114	0.979622	1.17121	1.071 (0.98-1.171)
GCST90199805	Calculus of kidney and ureter	Simple mode	19	0.0122186	0.0856706	0.888173	-0.155696	0.180133	1.01229	0.85582	1.19738	1.012 (0.856-1.197)
GCST90199805	Calculus of kidney and ureter	Weighted mode	19	0.0402061	0.0655901	0.54755	-0.0883505	0.168763	1.04103	0.91544	1.18384	1.041 (0.915-1.184)
GCST90200892	Calculus of kidney and ureter	MR Egger	12	0.263641	0.266038	0.345063	-0.257794	0.785077	1.30166	0.772755	2.19257	1.302 (0.773-2.193)
GCST90200892	Calculus of kidney and ureter	Weighted median	12	0.0739022	0.0762144	0.332215	-0.075478	0.223282	1.0767	0.9273	1.25017	1.077 (0.927-1.25)
GCST90200955	Calculus of kidney and ureter	Inverse variance weighted	14	0.0615582	0.0409476	0.132751	-0.0186991	0.141816	1.06349	0.981475	1.15236	1.063 (0.981-1.152)
GCST90200892	Calculus of kidney and ureter	Simple mode	12	0.214626	0.14141	0.157278	-0.0625373	0.491789	1.2394	0.939378	1.63524	1.239 (0.939-1.635)
GCST90200892	Calculus of kidney and ureter	Weighted mode	12	0.167684	0.138813	0.252383	-0.104389	0.439758	1.18256	0.900874	1.55233	1.183 (0.901-1.552)
GCST90200578	Calculus of kidney and ureter	MR Egger	20	0.0593268	0.0833983	0.485974	-0.104134	0.222788	1.06112	0.901105	1.24956	1.061 (0.901-1.25)
GCST90200578	Calculus of kidney and ureter	Weighted median	20	0.0660285	0.0478776	0.16786	-0.0278116	0.159869	1.06826	0.972572	1.17336	1.068 (0.973-1.173)
GCST90199915	Calculus of kidney and ureter	Inverse variance weighted	15	-0.0858336	0.0571142	0.13288	-0.197777	0.0261103	0.917747	0.820552	1.02645	0.918 (0.821-1.026)
GCST90200578	Calculus of kidney and ureter	Simple mode	20	0.0354193	0.0850874	0.681877	-0.131352	0.202191	1.03605	0.876909	1.22408	1.036 (0.877-1.224)
GCST90200578	Calculus of kidney and ureter	Weighted mode	20	0.0562915	0.0476544	0.252081	-0.0371111	0.149694	1.05791	0.963569	1.16148	1.058 (0.964-1.161)
GCST90200780	Calculus of kidney and ureter	MR Egger	10	0.15637	0.249601	0.548455	-0.332848	0.645589	1.16926	0.716879	1.90711	1.169 (0.717-1.907)
GCST90200780	Calculus of kidney and ureter	Weighted median	10	-0.000702021	0.09591	0.99416	-0.188686	0.187282	0.999298	0.828047	1.20597	0.999 (0.828-1.206)
GCST90200100	Calculus of kidney and ureter	Inverse variance weighted	13	0.107268	0.071553	0.133837	-0.0329758	0.247512	1.11323	0.967562	1.28083	1.113 (0.968-1.281)
GCST90200780	Calculus of kidney and ureter	Simple mode	10	0.161283	0.178295	0.389259	-0.188176	0.510741	1.17502	0.828469	1.66653	1.175 (0.828-1.667)
GCST90200780	Calculus of kidney and ureter	Weighted mode	10	0.112665	0.163925	0.509217	-0.208627	0.433957	1.11926	0.811698	1.54335	1.119 (0.812-1.543)
GCST90200459	Calculus of kidney and ureter	MR Egger	10	-0.102511	0.175527	0.575302	-0.446543	0.241522	0.902569	0.639836	1.27319	0.903 (0.64-1.273)
GCST90200459	Calculus of kidney and ureter	Weighted median	10	-0.0469705	0.0851917	0.581394	-0.213946	0.120005	0.954116	0.807392	1.1275	0.954 (0.807-1.128)
GCST90200118	Calculus of kidney and ureter	Inverse variance weighted	19	-0.0515066	0.0343642	0.133914	-0.118861	0.0158473	0.949797	0.887932	1.01597	0.95 (0.888-1.016)
GCST90200459	Calculus of kidney and ureter	Simple mode	10	-0.105313	0.149799	0.499818	-0.39892	0.188293	0.900043	0.671045	1.20719	0.9 (0.671-1.207)
GCST90200459	Calculus of kidney and ureter	Weighted mode	10	-0.0843577	0.143566	0.571253	-0.365746	0.197031	0.919102	0.693679	1.21778	0.919 (0.694-1.218)
GCST90200538	Calculus of kidney and ureter	MR Egger	10	-0.165087	0.157699	0.325765	-0.474178	0.144003	0.84782	0.622396	1.15489	0.848 (0.622-1.155)
GCST90200538	Calculus of kidney and ureter	Weighted median	10	-0.0636088	0.0715004	0.373666	-0.20375	0.0765321	0.938372	0.815667	1.07954	0.938 (0.816-1.08)
GCST90199943	Calculus of kidney and ureter	Inverse variance weighted	14	-0.0716161	0.0478292	0.134308	-0.165361	0.0221292	0.930888	0.847587	1.02238	0.931 (0.848-1.022)
GCST90200538	Calculus of kidney and ureter	Simple mode	10	-0.0848578	0.116878	0.486268	-0.313939	0.144224	0.918643	0.730563	1.15514	0.919 (0.731-1.155)
GCST90200538	Calculus of kidney and ureter	Weighted mode	10	-0.0534733	0.0918502	0.574738	-0.2335	0.126553	0.947931	0.791758	1.13491	0.948 (0.792-1.135)
GCST90200762	Calculus of kidney and ureter	MR Egger	10	-0.179799	0.177816	0.341545	-0.528317	0.16872	0.835438	0.589596	1.18379	0.835 (0.59-1.184)
GCST90200762	Calculus of kidney and ureter	Weighted median	10	-0.0229896	0.0960594	0.810852	-0.211266	0.165287	0.977273	0.809559	1.17973	0.977 (0.81-1.18)
GCST90200331	Calculus of kidney and ureter	Inverse variance weighted	21	0.0565846	0.0377914	0.134319	-0.0174866	0.130656	1.05822	0.982665	1.13958	1.058 (0.983-1.14)
GCST90200762	Calculus of kidney and ureter	Simple mode	10	-0.0544654	0.160989	0.742882	-0.370003	0.261072	0.946991	0.690732	1.29832	0.947 (0.691-1.298)
GCST90200762	Calculus of kidney and ureter	Weighted mode	10	-0.112079	0.139951	0.443849	-0.386382	0.162225	0.893974	0.679511	1.17612	0.894 (0.68-1.176)
GCST90199927	Calculus of kidney and ureter	MR Egger	11	0.0128638	0.11912	0.916373	-0.220611	0.246339	1.01295	0.802029	1.27933	1.013 (0.802-1.279)
GCST90199927	Calculus of kidney and ureter	Weighted median	11	-0.0233561	0.0618004	0.705484	-0.144485	0.0977726	0.976915	0.865468	1.10271	0.977 (0.865-1.103)
GCST90200292	Calculus of kidney and ureter	Inverse variance weighted	10	-0.0934586	0.0624378	0.134438	-0.215837	0.0289195	0.910776	0.805867	1.02934	0.911 (0.806-1.029)
GCST90199927	Calculus of kidney and ureter	Simple mode	11	-0.0757093	0.0949084	0.443569	-0.26173	0.110311	0.927086	0.769719	1.11663	0.927 (0.77-1.117)
GCST90199927	Calculus of kidney and ureter	Weighted mode	11	-0.0125118	0.0875057	0.889144	-0.184023	0.158999	0.987566	0.831917	1.17234	0.988 (0.832-1.172)
GCST90200287	Calculus of kidney and ureter	MR Egger	16	0.117128	0.087771	0.203349	-0.0549034	0.289159	1.12426	0.946577	1.3353	1.124 (0.947-1.335)
GCST90200287	Calculus of kidney and ureter	Weighted median	16	0.00790844	0.0611337	0.89707	-0.111914	0.12773	1.00794	0.894122	1.13625	1.008 (0.894-1.136)
GCST90200072	Calculus of kidney and ureter	Inverse variance weighted	10	-0.0730582	0.0488455	0.134732	-0.168795	0.022679	0.929547	0.844682	1.02294	0.93 (0.845-1.023)
GCST90200287	Calculus of kidney and ureter	Simple mode	16	0.0384728	0.089865	0.674649	-0.137663	0.214608	1.03922	0.871393	1.23938	1.039 (0.871-1.239)
GCST90200287	Calculus of kidney and ureter	Weighted mode	16	0.0107212	0.0594829	0.859377	-0.105865	0.127308	1.01078	0.899546	1.13577	1.011 (0.9-1.136)
GCST90200414	Calculus of kidney and ureter	MR Egger	11	-0.312762	0.162573	0.0865243	-0.631404	0.00588066	0.731424	0.531845	1.0059	0.731 (0.532-1.006)
GCST90200414	Calculus of kidney and ureter	Weighted median	11	-0.0668319	0.0818547	0.414232	-0.227267	0.0936033	0.935352	0.796708	1.09812	0.935 (0.797-1.098)
GCST90200296	Calculus of kidney and ureter	Inverse variance weighted	8	0.0814412	0.0544592	0.134796	-0.0252988	0.188181	1.08485	0.975019	1.20705	1.085 (0.975-1.207)
GCST90200414	Calculus of kidney and ureter	Simple mode	11	-0.114592	0.137832	0.425162	-0.384742	0.155559	0.89173	0.680626	1.16831	0.892 (0.681-1.168)
GCST90200414	Calculus of kidney and ureter	Weighted mode	11	-0.0750227	0.122826	0.554956	-0.315761	0.165715	0.927722	0.729234	1.18024	0.928 (0.729-1.18)
GCST90200736	Calculus of kidney and ureter	MR Egger	11	0.0221141	0.0482857	0.657821	-0.0725259	0.116754	1.02236	0.930042	1.12384	1.022 (0.93-1.124)
GCST90200736	Calculus of kidney and ureter	Weighted median	11	0.0404494	0.0435746	0.353263	-0.0449568	0.125856	1.04128	0.956039	1.13412	1.041 (0.956-1.134)
GCST90200470	Calculus of kidney and ureter	Inverse variance weighted	23	0.0534892	0.0358464	0.135652	-0.0167697	0.123748	1.05495	0.98337	1.13173	1.055 (0.983-1.132)
GCST90200736	Calculus of kidney and ureter	Simple mode	11	0.0643409	0.070441	0.382525	-0.0737233	0.202405	1.06646	0.928929	1.22434	1.066 (0.929-1.224)
GCST90200736	Calculus of kidney and ureter	Weighted mode	11	0.0405123	0.0354188	0.279346	-0.0289087	0.109933	1.04134	0.971505	1.1162	1.041 (0.972-1.116)
GCST90200786	Calculus of kidney and ureter	MR Egger	14	0.10921	0.117249	0.369989	-0.120598	0.339018	1.1154	0.88639	1.40357	1.115 (0.886-1.404)
GCST90200786	Calculus of kidney and ureter	Weighted median	14	0.0371125	0.072808	0.61024	-0.105591	0.179816	1.03781	0.899792	1.197	1.038 (0.9-1.197)
GCST90200251	Calculus of kidney and ureter	Inverse variance weighted	9	0.0411019	0.0276162	0.136665	-0.0130259	0.0952297	1.04196	0.987059	1.09991	1.042 (0.987-1.1)
GCST90200786	Calculus of kidney and ureter	Simple mode	14	0.0705781	0.142875	0.629559	-0.209458	0.350614	1.07313	0.811024	1.41994	1.073 (0.811-1.42)
GCST90200786	Calculus of kidney and ureter	Weighted mode	14	0.0923015	0.106104	0.400124	-0.115662	0.300265	1.0967	0.890776	1.35022	1.097 (0.891-1.35)
GCST90200270	Calculus of kidney and ureter	MR Egger	8	0.0563361	0.155255	0.729148	-0.247963	0.360635	1.05795	0.780389	1.43424	1.058 (0.78-1.434)
GCST90200270	Calculus of kidney and ureter	Weighted median	8	-0.0116619	0.0790531	0.882722	-0.166606	0.143282	0.988406	0.846533	1.15406	0.988 (0.847-1.154)
GCST90200396	Calculus of kidney and ureter	Inverse variance weighted	12	0.0808079	0.0544566	0.137837	-0.025927	0.187543	1.08416	0.974406	1.20628	1.084 (0.974-1.206)
GCST90200270	Calculus of kidney and ureter	Simple mode	8	-0.00854479	0.123897	0.946945	-0.251382	0.234293	0.991492	0.777725	1.26401	0.991 (0.778-1.264)
GCST90200270	Calculus of kidney and ureter	Weighted mode	8	-0.0152364	0.113175	0.896696	-0.23706	0.206588	0.984879	0.788944	1.22948	0.985 (0.789-1.229)
GCST90200230	Calculus of kidney and ureter	MR Egger	11	0.196192	0.169675	0.277336	-0.136371	0.528756	1.21676	0.872519	1.69682	1.217 (0.873-1.697)
GCST90200230	Calculus of kidney and ureter	Weighted median	11	0.105735	0.0775687	0.172845	-0.0462992	0.25777	1.11153	0.954756	1.29404	1.112 (0.955-1.294)
GCST90199894	Calculus of kidney and ureter	Inverse variance weighted	11	-0.0913374	0.0618409	0.139683	-0.212546	0.0298708	0.91271	0.808524	1.03032	0.913 (0.809-1.03)
GCST90200230	Calculus of kidney and ureter	Simple mode	11	0.11949	0.134571	0.395432	-0.144269	0.38325	1.12692	0.865655	1.46704	1.127 (0.866-1.467)
GCST90200230	Calculus of kidney and ureter	Weighted mode	11	0.124984	0.118936	0.318059	-0.10813	0.358098	1.13313	0.897511	1.43061	1.133 (0.898-1.431)
GCST90200891	Calculus of kidney and ureter	MR Egger	11	-0.0592351	0.109907	0.602991	-0.274653	0.156183	0.942485	0.759836	1.16904	0.942 (0.76-1.169)
GCST90200891	Calculus of kidney and ureter	Weighted median	11	0.0161962	0.0756064	0.830378	-0.131992	0.164385	1.01633	0.876348	1.17867	1.016 (0.876-1.179)
GCST90200722	Calculus of kidney and ureter	Inverse variance weighted	13	0.0660859	0.0448721	0.140815	-0.0218633	0.154035	1.06832	0.978374	1.16653	1.068 (0.978-1.167)
GCST90200891	Calculus of kidney and ureter	Simple mode	11	0.121497	0.118646	0.329958	-0.111051	0.354044	1.12919	0.894894	1.42482	1.129 (0.895-1.425)
GCST90200891	Calculus of kidney and ureter	Weighted mode	11	0.095807	0.114146	0.420892	-0.127919	0.319533	1.10055	0.879925	1.37648	1.101 (0.88-1.376)
GCST90200461	Calculus of kidney and ureter	MR Egger	15	0.105992	0.118676	0.388027	-0.126613	0.338598	1.11181	0.881074	1.40298	1.112 (0.881-1.403)
GCST90200461	Calculus of kidney and ureter	Weighted median	15	0.0373629	0.0624776	0.549826	-0.0850932	0.159819	1.03807	0.918427	1.1733	1.038 (0.918-1.173)
GCST90199988	Calculus of kidney and ureter	Inverse variance weighted	9	-0.0788325	0.0535763	0.141181	-0.183842	0.0261771	0.924195	0.832067	1.02652	0.924 (0.832-1.027)
GCST90200461	Calculus of kidney and ureter	Simple mode	15	-0.00523191	0.0948013	0.956768	-0.191042	0.180579	0.994782	0.826097	1.19791	0.995 (0.826-1.198)
GCST90200461	Calculus of kidney and ureter	Weighted mode	15	0.0251882	0.0645602	0.702297	-0.10135	0.151726	1.02551	0.903617	1.16384	1.026 (0.904-1.164)
GCST90200905	Calculus of kidney and ureter	MR Egger	8	0.414317	0.328329	0.253821	-0.229208	1.05784	1.51334	0.795163	2.88015	1.513 (0.795-2.88)
GCST90200905	Calculus of kidney and ureter	Weighted median	8	-0.00762512	0.0975922	0.937723	-0.198906	0.183656	0.992404	0.819627	1.2016	0.992 (0.82-1.202)
GCST90200973	Calculus of kidney and ureter	Inverse variance weighted	15	-0.0665436	0.0452463	0.141373	-0.155226	0.0221391	0.935622	0.856221	1.02239	0.936 (0.856-1.022)
GCST90200905	Calculus of kidney and ureter	Simple mode	8	-0.0112189	0.161562	0.946581	-0.32788	0.305442	0.988844	0.72045	1.35722	0.989 (0.72-1.357)
GCST90200905	Calculus of kidney and ureter	Weighted mode	8	-0.0223715	0.134636	0.872726	-0.286257	0.241514	0.977877	0.751069	1.27318	0.978 (0.751-1.273)
GCST90200770	Calculus of kidney and ureter	MR Egger	9	0.0583359	0.10205	0.585444	-0.141681	0.258353	1.06007	0.867898	1.2948	1.06 (0.868-1.295)
GCST90200770	Calculus of kidney and ureter	Weighted median	9	0.126183	0.0733344	0.0853141	-0.0175525	0.269919	1.13449	0.982601	1.30986	1.134 (0.983-1.31)
GCST90200227	Calculus of kidney and ureter	Inverse variance weighted	10	-0.0737482	0.050173	0.141595	-0.172087	0.0245909	0.928906	0.841906	1.0249	0.929 (0.842-1.025)
GCST90200770	Calculus of kidney and ureter	Simple mode	9	0.107436	0.118414	0.390762	-0.124655	0.339526	1.11342	0.882802	1.40428	1.113 (0.883-1.404)
GCST90200770	Calculus of kidney and ureter	Weighted mode	9	0.137682	0.0866257	0.150635	-0.0321041	0.307469	1.14761	0.968406	1.35998	1.148 (0.968-1.36)
GCST90200319	Calculus of kidney and ureter	MR Egger	15	-0.0907602	0.0673047	0.200523	-0.222677	0.041157	0.913237	0.800373	1.04202	0.913 (0.8-1.042)
GCST90200319	Calculus of kidney and ureter	Weighted median	15	-0.0249336	0.0337327	0.459814	-0.0910496	0.0411825	0.975375	0.912972	1.04204	0.975 (0.913-1.042)
GCST90199722	Calculus of kidney and ureter	Inverse variance weighted	11	0.0525288	0.0358442	0.142792	-0.0177259	0.122784	1.05393	0.98243	1.13064	1.054 (0.982-1.131)
GCST90200319	Calculus of kidney and ureter	Simple mode	15	-0.0397492	0.0744502	0.601783	-0.185672	0.106173	0.96103	0.830546	1.11201	0.961 (0.831-1.112)
GCST90200319	Calculus of kidney and ureter	Weighted mode	15	-0.0253849	0.033879	0.466091	-0.0917878	0.0410179	0.974935	0.912299	1.04187	0.975 (0.912-1.042)
GCST90199928	Calculus of kidney and ureter	MR Egger	19	0.0486147	0.128914	0.710759	-0.204058	0.301287	1.04982	0.815415	1.3516	1.05 (0.815-1.352)
GCST90199928	Calculus of kidney and ureter	Weighted median	19	0.0169486	0.0575546	0.768392	-0.0958583	0.129756	1.01709	0.908593	1.13855	1.017 (0.909-1.139)
GCST90200697	Calculus of kidney and ureter	Inverse variance weighted	14	-0.0250042	0.0170649	0.142856	-0.0584515	0.00844307	0.975306	0.943224	1.00848	0.975 (0.943-1.008)
GCST90199928	Calculus of kidney and ureter	Simple mode	19	-0.0342099	0.102483	0.742381	-0.235077	0.166657	0.966369	0.79051	1.18135	0.966 (0.791-1.181)
GCST90199928	Calculus of kidney and ureter	Weighted mode	19	0.0467215	0.0791907	0.562533	-0.108492	0.201935	1.04783	0.897186	1.22377	1.048 (0.897-1.224)
GCST90200730	Calculus of kidney and ureter	MR Egger	18	-0.0675183	0.0478192	0.177117	-0.161244	0.0262073	0.934711	0.851085	1.02655	0.935 (0.851-1.027)
GCST90200730	Calculus of kidney and ureter	Weighted median	18	-0.0663641	0.0426817	0.119979	-0.15002	0.017292	0.93579	0.860691	1.01744	0.936 (0.861-1.017)
GCST90199683	Calculus of kidney and ureter	Inverse variance weighted	20	-0.0599202	0.0409526	0.143424	-0.140187	0.0203469	0.94184	0.869195	1.02056	0.942 (0.869-1.021)
GCST90200730	Calculus of kidney and ureter	Simple mode	18	-0.130791	0.072447	0.0887637	-0.272787	0.0112052	0.877401	0.761255	1.01127	0.877 (0.761-1.011)
GCST90200730	Calculus of kidney and ureter	Weighted mode	18	-0.0789144	0.0434417	0.0869589	-0.16406	0.00623123	0.924119	0.848691	1.00625	0.924 (0.849-1.006)
GCST90200557	Calculus of kidney and ureter	MR Egger	13	-0.104116	0.112227	0.373462	-0.324081	0.11585	0.901121	0.723192	1.12283	0.901 (0.723-1.123)
GCST90200557	Calculus of kidney and ureter	Weighted median	13	-0.013849	0.0710369	0.845428	-0.153081	0.125383	0.986246	0.85806	1.13358	0.986 (0.858-1.134)
GCST90199694	Calculus of kidney and ureter	Inverse variance weighted	13	-0.071148	0.0486439	0.143569	-0.16649	0.0241941	0.931324	0.846631	1.02449	0.931 (0.847-1.024)
GCST90200557	Calculus of kidney and ureter	Simple mode	13	0.0724222	0.115908	0.543784	-0.154757	0.299602	1.07511	0.856623	1.34932	1.075 (0.857-1.349)
GCST90200557	Calculus of kidney and ureter	Weighted mode	13	-0.0263991	0.0883248	0.77014	-0.199516	0.146718	0.973946	0.819127	1.15803	0.974 (0.819-1.158)
GCST90199678	Calculus of kidney and ureter	MR Egger	13	-0.00733297	0.0471531	0.879233	-0.099753	0.0850871	0.992694	0.905061	1.08881	0.993 (0.905-1.089)
GCST90199678	Calculus of kidney and ureter	Weighted median	13	-0.00162928	0.0414241	0.968626	-0.0828205	0.0795619	0.998372	0.920516	1.08281	0.998 (0.921-1.083)
GCST90200980	Calculus of kidney and ureter	Inverse variance weighted	12	-0.112697	0.0772256	0.144477	-0.264059	0.0386653	0.893421	0.767928	1.03942	0.893 (0.768-1.039)
GCST90199678	Calculus of kidney and ureter	Simple mode	13	-0.0110777	0.0790593	0.890891	-0.166034	0.143879	0.988983	0.847018	1.15474	0.989 (0.847-1.155)
GCST90199678	Calculus of kidney and ureter	Weighted mode	13	0.000929998	0.038308	0.981031	-0.0741538	0.0760138	1.00093	0.928529	1.07898	1.001 (0.929-1.079)
GCST90200895	Calculus of kidney and ureter	MR Egger	23	0.158179	0.196048	0.428803	-0.226076	0.542434	1.17138	0.797658	1.72019	1.171 (0.798-1.72)
GCST90200895	Calculus of kidney and ureter	Weighted median	23	-0.0698546	0.0640526	0.275457	-0.195398	0.0556885	0.932529	0.822507	1.05727	0.933 (0.823-1.057)
GCST90200707	Calculus of kidney and ureter	Inverse variance weighted	13	-0.0345331	0.0237105	0.145269	-0.0810057	0.0119395	0.966056	0.922188	1.01201	0.966 (0.922-1.012)
GCST90200895	Calculus of kidney and ureter	Simple mode	23	-0.0874561	0.126784	0.49753	-0.335953	0.161041	0.916259	0.714657	1.17473	0.916 (0.715-1.175)
GCST90200895	Calculus of kidney and ureter	Weighted mode	23	-0.105158	0.10305	0.318603	-0.307136	0.09682	0.900182	0.73555	1.10166	0.9 (0.736-1.102)
GCST90200467	Calculus of kidney and ureter	MR Egger	13	0.0263316	0.154569	0.867824	-0.276624	0.329287	1.02668	0.75834	1.38998	1.027 (0.758-1.39)
GCST90200467	Calculus of kidney and ureter	Weighted median	13	-0.0686515	0.0788977	0.384227	-0.223291	0.0859879	0.933652	0.799882	1.08979	0.934 (0.8-1.09)
GCST90200802	Calculus of kidney and ureter	Inverse variance weighted	15	-0.0630101	0.0433226	0.145824	-0.147922	0.0219021	0.938934	0.862498	1.02214	0.939 (0.862-1.022)
GCST90200467	Calculus of kidney and ureter	Simple mode	13	-0.122095	0.129202	0.363301	-0.375331	0.131141	0.885064	0.687062	1.14013	0.885 (0.687-1.14)
GCST90200467	Calculus of kidney and ureter	Weighted mode	13	-0.101928	0.108369	0.365476	-0.314332	0.110475	0.903094	0.730277	1.11681	0.903 (0.73-1.117)
GCST90200963	Calculus of kidney and ureter	MR Egger	10	0.0444919	0.0937896	0.647908	-0.139336	0.228319	1.0455	0.869936	1.25649	1.045 (0.87-1.256)
GCST90200963	Calculus of kidney and ureter	Weighted median	10	0.0404724	0.0595082	0.496432	-0.0761636	0.157108	1.0413	0.926665	1.17012	1.041 (0.927-1.17)
GCST90199815	Calculus of kidney and ureter	Inverse variance weighted	21	0.0704017	0.048427	0.14601	-0.0245153	0.165319	1.07294	0.975783	1.17977	1.073 (0.976-1.18)
GCST90200963	Calculus of kidney and ureter	Simple mode	10	0.113329	0.0921079	0.249736	-0.0672021	0.293861	1.12	0.935006	1.3416	1.12 (0.935-1.342)
GCST90200963	Calculus of kidney and ureter	Weighted mode	10	0.106601	0.0919542	0.276173	-0.0736294	0.286831	1.11249	0.929016	1.3322	1.112 (0.929-1.332)
GCST90200759	Calculus of kidney and ureter	MR Egger	16	0.0418495	0.0870438	0.638095	-0.128756	0.212455	1.04274	0.879188	1.23671	1.043 (0.879-1.237)
GCST90200759	Calculus of kidney and ureter	Weighted median	16	0.100163	0.0499459	0.0449178	0.0022687	0.198057	1.10535	1.00227	1.21903	1.105 (1.002-1.219)
GCST90199936	Calculus of kidney and ureter	Inverse variance weighted	15	0.0633696	0.0436311	0.146391	-0.0221473	0.148886	1.06542	0.978096	1.16054	1.065 (0.978-1.161)
GCST90200759	Calculus of kidney and ureter	Simple mode	16	-0.126599	0.119707	0.306982	-0.361224	0.108025	0.881087	0.696823	1.11408	0.881 (0.697-1.114)
GCST90200759	Calculus of kidney and ureter	Weighted mode	16	0.0849564	0.0509328	0.116049	-0.0148719	0.184785	1.08867	0.985238	1.20296	1.089 (0.985-1.203)
GCST90200679	Calculus of kidney and ureter	MR Egger	16	0.000275761	0.0361595	0.994023	-0.0705968	0.0711483	1.00028	0.931838	1.07374	1 (0.932-1.074)
GCST90200679	Calculus of kidney and ureter	Weighted median	16	-0.0347001	0.0312654	0.267061	-0.0959803	0.0265801	0.965895	0.908482	1.02694	0.966 (0.908-1.027)
GCST90199672	Calculus of kidney and ureter	Inverse variance weighted	16	-0.0744419	0.051392	0.147474	-0.17517	0.0262865	0.928261	0.839314	1.02664	0.928 (0.839-1.027)
GCST90200679	Calculus of kidney and ureter	Simple mode	16	-0.0052652	0.0538392	0.92339	-0.11079	0.10026	0.994749	0.895127	1.10546	0.995 (0.895-1.105)
GCST90200679	Calculus of kidney and ureter	Weighted mode	16	-0.00901516	0.0251605	0.725106	-0.0583296	0.0402993	0.991025	0.943339	1.04112	0.991 (0.943-1.041)
GCST90199690	Calculus of kidney and ureter	MR Egger	8	-0.0750972	0.13328	0.593542	-0.336326	0.186132	0.927653	0.71439	1.20458	0.928 (0.714-1.205)
GCST90199690	Calculus of kidney and ureter	Weighted median	8	0.0286262	0.0916451	0.754767	-0.150998	0.208251	1.02904	0.859849	1.23152	1.029 (0.86-1.232)
GCST90200092	Calculus of kidney and ureter	Inverse variance weighted	10	-0.0638027	0.0441478	0.1484	-0.150332	0.0227269	0.93819	0.860422	1.02299	0.938 (0.86-1.023)
GCST90199690	Calculus of kidney and ureter	Simple mode	8	0.104105	0.148679	0.506401	-0.187307	0.395516	1.10972	0.829189	1.48515	1.11 (0.829-1.485)
GCST90199690	Calculus of kidney and ureter	Weighted mode	8	0.0875288	0.128439	0.517472	-0.164212	0.33927	1.09147	0.848562	1.40392	1.091 (0.849-1.404)
GCST90199920	Calculus of kidney and ureter	MR Egger	6	0.0111237	0.164948	0.94947	-0.312173	0.334421	1.01119	0.731855	1.39713	1.011 (0.732-1.397)
GCST90199920	Calculus of kidney and ureter	Weighted median	6	0.124733	0.091604	0.173309	-0.0548113	0.304276	1.13285	0.946664	1.35564	1.133 (0.947-1.356)
GCST90199904	Calculus of kidney and ureter	Inverse variance weighted	13	0.0736063	0.0509872	0.148846	-0.0263287	0.173541	1.07638	0.974015	1.18951	1.076 (0.974-1.19)
GCST90199920	Calculus of kidney and ureter	Simple mode	6	0.151842	0.12512	0.279106	-0.0933937	0.397078	1.16398	0.910835	1.48747	1.164 (0.911-1.487)
GCST90199920	Calculus of kidney and ureter	Weighted mode	6	0.124744	0.112229	0.316917	-0.0952246	0.344712	1.13286	0.909169	1.41158	1.133 (0.909-1.412)
GCST90200349	Calculus of kidney and ureter	MR Egger	10	-0.113686	0.0993504	0.285581	-0.308413	0.0810405	0.892538	0.734612	1.08441	0.893 (0.735-1.084)
GCST90200349	Calculus of kidney and ureter	Weighted median	10	-0.00693255	0.06125	0.909884	-0.126983	0.113117	0.993091	0.880749	1.11976	0.993 (0.881-1.12)
GCST90200332	Calculus of kidney and ureter	Inverse variance weighted	19	-0.0484964	0.0336037	0.148968	-0.11436	0.0173668	0.952661	0.891937	1.01752	0.953 (0.892-1.018)
GCST90200349	Calculus of kidney and ureter	Simple mode	10	-0.0296429	0.0908512	0.751672	-0.207711	0.148425	0.970792	0.812442	1.16001	0.971 (0.812-1.16)
GCST90200349	Calculus of kidney and ureter	Weighted mode	10	-0.00597128	0.0678827	0.931831	-0.139021	0.127079	0.994047	0.870209	1.13551	0.994 (0.87-1.136)
GCST90200577	Calculus of kidney and ureter	MR Egger	12	-0.0919176	0.0925897	0.344249	-0.273393	0.0895582	0.91218	0.760793	1.09369	0.912 (0.761-1.094)
GCST90200577	Calculus of kidney and ureter	Weighted median	12	0.0142642	0.0532631	0.788848	-0.0901314	0.11866	1.01437	0.913811	1.12599	1.014 (0.914-1.126)
GCST90199916	Calculus of kidney and ureter	Inverse variance weighted	15	0.064869	0.0449867	0.149314	-0.0233049	0.153043	1.06702	0.976965	1.16537	1.067 (0.977-1.165)
GCST90200577	Calculus of kidney and ureter	Simple mode	12	0.0305704	0.0764237	0.696806	-0.11922	0.180361	1.03104	0.887612	1.19765	1.031 (0.888-1.198)
GCST90200577	Calculus of kidney and ureter	Weighted mode	12	0.0225815	0.077489	0.776156	-0.129297	0.17446	1.02284	0.878713	1.1906	1.023 (0.879-1.191)
GCST90200326	Calculus of kidney and ureter	MR Egger	6	0.258864	0.110728	0.0795663	0.0418373	0.475891	1.29546	1.04272	1.60945	1.295 (1.043-1.609)
GCST90200326	Calculus of kidney and ureter	Weighted median	6	0.113304	0.120742	0.348042	-0.123351	0.349958	1.11997	0.883953	1.41901	1.12 (0.884-1.419)
GCST90200110	Calculus of kidney and ureter	Inverse variance weighted	12	0.0829418	0.0575983	0.149866	-0.0299509	0.195835	1.08648	0.970493	1.21633	1.086 (0.97-1.216)
GCST90200326	Calculus of kidney and ureter	Simple mode	6	0.021923	0.157997	0.895059	-0.287752	0.331598	1.02217	0.749948	1.39319	1.022 (0.75-1.393)
GCST90200326	Calculus of kidney and ureter	Weighted mode	6	0.175359	0.0863991	0.0981562	0.00601685	0.344701	1.19167	1.00603	1.41157	1.192 (1.006-1.412)
GCST90200546	Calculus of kidney and ureter	MR Egger	6	0.241842	0.291671	0.453626	-0.329834	0.813518	1.27359	0.719043	2.25583	1.274 (0.719-2.256)
GCST90200546	Calculus of kidney and ureter	Weighted median	6	0.0800384	0.0828791	0.334182	-0.0824047	0.242481	1.08333	0.920899	1.27441	1.083 (0.921-1.274)
GCST90200847	Calculus of kidney and ureter	Inverse variance weighted	9	-0.179892	0.125059	0.150306	-0.425008	0.0652244	0.83536	0.653764	1.0674	0.835 (0.654-1.067)
GCST90200546	Calculus of kidney and ureter	Simple mode	6	0.0330448	0.13213	0.812466	-0.22593	0.292019	1.0336	0.797774	1.33913	1.034 (0.798-1.339)
GCST90200546	Calculus of kidney and ureter	Weighted mode	6	0.0208761	0.132904	0.88133	-0.239616	0.281368	1.0211	0.78693	1.32494	1.021 (0.787-1.325)
GCST90200818	Calculus of kidney and ureter	MR Egger	7	-0.0861715	0.218697	0.709808	-0.514818	0.342475	0.917437	0.597609	1.40843	0.917 (0.598-1.408)
GCST90200818	Calculus of kidney and ureter	Weighted median	7	0.0130132	0.0769357	0.865684	-0.137781	0.163807	1.0131	0.87129	1.17799	1.013 (0.871-1.178)
GCST90200414	Calculus of kidney and ureter	Inverse variance weighted	11	-0.0928903	0.0646564	0.15081	-0.219617	0.0338363	0.911293	0.802826	1.03442	0.911 (0.803-1.034)
GCST90200818	Calculus of kidney and ureter	Simple mode	7	-0.0219353	0.0985116	0.831181	-0.215018	0.171147	0.978304	0.806527	1.18667	0.978 (0.807-1.187)
GCST90200818	Calculus of kidney and ureter	Weighted mode	7	-0.0290141	0.100656	0.782854	-0.226299	0.168271	0.971403	0.797479	1.18326	0.971 (0.797-1.183)
GCST90199821	Calculus of kidney and ureter	MR Egger	17	0.0289844	0.0762398	0.709146	-0.120446	0.178414	1.02941	0.886525	1.19532	1.029 (0.887-1.195)
GCST90199821	Calculus of kidney and ureter	Weighted median	17	-0.00160767	0.0475145	0.973008	-0.0947361	0.0915207	0.998394	0.909613	1.09584	0.998 (0.91-1.096)
GCST90200994	Calculus of kidney and ureter	Inverse variance weighted	21	-0.0627246	0.0436932	0.151125	-0.148363	0.022914	0.939202	0.862118	1.02318	0.939 (0.862-1.023)
GCST90199821	Calculus of kidney and ureter	Simple mode	17	0.00374204	0.0839983	0.965018	-0.160895	0.168379	1.00375	0.851382	1.18338	1.004 (0.851-1.183)
GCST90199821	Calculus of kidney and ureter	Weighted mode	17	0.0230474	0.0707916	0.748971	-0.115704	0.161799	1.02332	0.890739	1.17562	1.023 (0.891-1.176)
GCST90200866	Calculus of kidney and ureter	MR Egger	19	0.0783849	0.0430647	0.0863862	-0.00602184	0.162792	1.08154	0.993996	1.17679	1.082 (0.994-1.177)
GCST90200866	Calculus of kidney and ureter	Weighted median	19	0.0559249	0.0376797	0.137751	-0.0179273	0.129777	1.05752	0.982232	1.13857	1.058 (0.982-1.139)
GCST90200910	Calculus of kidney and ureter	Inverse variance weighted	21	0.0727325	0.0508364	0.152511	-0.0269068	0.172372	1.07544	0.973452	1.18812	1.075 (0.973-1.188)
GCST90200866	Calculus of kidney and ureter	Simple mode	19	-0.0186179	0.0956584	0.847863	-0.206108	0.168873	0.981554	0.813745	1.18397	0.982 (0.814-1.184)
GCST90200866	Calculus of kidney and ureter	Weighted mode	19	0.0527169	0.0371689	0.173183	-0.0201341	0.125568	1.05413	0.980067	1.13379	1.054 (0.98-1.134)
GCST90200047	Calculus of kidney and ureter	MR Egger	17	-0.00823389	0.11237	0.942556	-0.22848	0.212012	0.9918	0.795743	1.23616	0.992 (0.796-1.236)
GCST90200047	Calculus of kidney and ureter	Weighted median	17	0.0399362	0.06196	0.51922	-0.0815054	0.161378	1.04074	0.921728	1.17513	1.041 (0.922-1.175)
GCST90200535	Calculus of kidney and ureter	Inverse variance weighted	11	-0.0661063	0.0463433	0.153739	-0.156939	0.0247265	0.936031	0.854756	1.02503	0.936 (0.855-1.025)
GCST90200047	Calculus of kidney and ureter	Simple mode	17	0.0724817	0.127769	0.578392	-0.177945	0.322909	1.07517	0.836988	1.38114	1.075 (0.837-1.381)
GCST90200047	Calculus of kidney and ureter	Weighted mode	17	0.0967147	0.111682	0.399298	-0.122182	0.315611	1.10155	0.884988	1.3711	1.102 (0.885-1.371)
GCST90199657	Calculus of kidney and ureter	MR Egger	12	-0.0732435	0.0767625	0.362499	-0.223698	0.077211	0.929374	0.799557	1.08027	0.929 (0.8-1.08)
GCST90199657	Calculus of kidney and ureter	Weighted median	12	0.0135463	0.0668898	0.839512	-0.117558	0.14465	1.01364	0.889089	1.15564	1.014 (0.889-1.156)
GCST90199906	Calculus of kidney and ureter	Inverse variance weighted	13	-0.0920861	0.0645564	0.15374	-0.218617	0.0344445	0.912027	0.80363	1.03504	0.912 (0.804-1.035)
GCST90199657	Calculus of kidney and ureter	Simple mode	12	0.115995	0.11658	0.341127	-0.112501	0.344491	1.12299	0.893596	1.41127	1.123 (0.894-1.411)
GCST90199657	Calculus of kidney and ureter	Weighted mode	12	-0.0105683	0.0655314	0.874804	-0.13901	0.117873	0.989487	0.870219	1.1251	0.989 (0.87-1.125)
GCST90200379	Calculus of kidney and ureter	MR Egger	24	0.125121	0.129982	0.346209	-0.129644	0.379885	1.13329	0.878408	1.46212	1.133 (0.878-1.462)
GCST90200379	Calculus of kidney and ureter	Weighted median	24	0.0473744	0.055412	0.39258	-0.0612331	0.155982	1.04851	0.940604	1.16881	1.049 (0.941-1.169)
GCST90200111	Calculus of kidney and ureter	Inverse variance weighted	12	-0.054718	0.0386156	0.156486	-0.130405	0.0209687	0.946752	0.87774	1.02119	0.947 (0.878-1.021)
GCST90200379	Calculus of kidney and ureter	Simple mode	24	0.127017	0.0981705	0.208564	-0.0653974	0.319431	1.13544	0.936695	1.37634	1.135 (0.937-1.376)
GCST90200379	Calculus of kidney and ureter	Weighted mode	24	0.0564627	0.0803486	0.489282	-0.101021	0.213946	1.05809	0.903914	1.23856	1.058 (0.904-1.239)
GCST90200529	Calculus of kidney and ureter	MR Egger	10	0.0916021	0.357784	0.804391	-0.609654	0.792858	1.09593	0.543539	2.2097	1.096 (0.544-2.21)
GCST90200529	Calculus of kidney and ureter	Weighted median	10	0.160957	0.0903505	0.0748357	-0.0161303	0.338044	1.17463	0.983999	1.4022	1.175 (0.984-1.402)
GCST90200718	Calculus of kidney and ureter	Inverse variance weighted	9	0.0877789	0.0621497	0.157838	-0.0340344	0.209592	1.09175	0.966538	1.23318	1.092 (0.967-1.233)
GCST90200529	Calculus of kidney and ureter	Simple mode	10	0.176291	0.152408	0.277172	-0.122428	0.475009	1.19278	0.884769	1.60803	1.193 (0.885-1.608)
GCST90200529	Calculus of kidney and ureter	Weighted mode	10	0.144539	0.0968807	0.169915	-0.0453473	0.334425	1.15551	0.955666	1.39714	1.156 (0.956-1.397)
GCST90200101	Calculus of kidney and ureter	MR Egger	15	-0.0979203	0.110922	0.393386	-0.315328	0.119488	0.906721	0.729549	1.12692	0.907 (0.73-1.127)
GCST90200101	Calculus of kidney and ureter	Weighted median	15	-0.0271381	0.0569775	0.633865	-0.138814	0.0845379	0.973227	0.87039	1.08821	0.973 (0.87-1.088)
GCST90200651	Calculus of kidney and ureter	Inverse variance weighted	19	-0.0388194	0.0274869	0.157865	-0.0926937	0.0150549	0.961924	0.911473	1.01517	0.962 (0.911-1.015)
GCST90200101	Calculus of kidney and ureter	Simple mode	15	0.00348267	0.0957817	0.971508	-0.18425	0.191215	1.00349	0.831728	1.21072	1.003 (0.832-1.211)
GCST90200101	Calculus of kidney and ureter	Weighted mode	15	0.0438645	0.0835611	0.607838	-0.119915	0.207644	1.04484	0.886996	1.23078	1.045 (0.887-1.231)
GCST90200734	Calculus of kidney and ureter	MR Egger	11	-0.00288013	0.191787	0.988346	-0.378783	0.373023	0.997124	0.684694	1.45212	0.997 (0.685-1.452)
GCST90200734	Calculus of kidney and ureter	Weighted median	11	0.0844657	0.0899641	0.347791	-0.091864	0.260795	1.08814	0.912229	1.29796	1.088 (0.912-1.298)
GCST90200157	Calculus of kidney and ureter	Inverse variance weighted	16	-0.0728014	0.0518494	0.160291	-0.174426	0.0288235	0.929785	0.839939	1.02924	0.93 (0.84-1.029)
GCST90200734	Calculus of kidney and ureter	Simple mode	11	0.161205	0.162898	0.345707	-0.158076	0.480485	1.17493	0.853785	1.61686	1.175 (0.854-1.617)
GCST90200734	Calculus of kidney and ureter	Weighted mode	11	0.143743	0.148614	0.356242	-0.14754	0.435026	1.15459	0.862828	1.545	1.155 (0.863-1.545)
GCST90200159	Calculus of kidney and ureter	MR Egger	15	0.07172	0.1034	0.50013	-0.130944	0.274385	1.07435	0.877266	1.31572	1.074 (0.877-1.316)
GCST90200159	Calculus of kidney and ureter	Weighted median	15	0.0140285	0.0600752	0.815361	-0.103719	0.131776	1.01413	0.901479	1.14085	1.014 (0.901-1.141)
GCST90200950	Calculus of kidney and ureter	Inverse variance weighted	17	-0.0647544	0.0461315	0.160411	-0.155172	0.0256633	0.937298	0.856268	1.026	0.937 (0.856-1.026)
GCST90200159	Calculus of kidney and ureter	Simple mode	15	-0.0115305	0.101515	0.91118	-0.210499	0.187438	0.988536	0.81018	1.20616	0.989 (0.81-1.206)
GCST90200159	Calculus of kidney and ureter	Weighted mode	15	0.00283896	0.0671996	0.966899	-0.128872	0.13455	1.00284	0.879086	1.14402	1.003 (0.879-1.144)
GCST90200264	Calculus of kidney and ureter	MR Egger	13	0.0173718	0.0539745	0.753598	-0.0884182	0.123162	1.01752	0.915378	1.13107	1.018 (0.915-1.131)
GCST90200264	Calculus of kidney and ureter	Weighted median	13	-0.0207282	0.0365213	0.57033	-0.0923099	0.0508534	0.979485	0.911823	1.05217	0.979 (0.912-1.052)
GCST90200376	Calculus of kidney and ureter	Inverse variance weighted	18	0.0610122	0.043537	0.161098	-0.0243202	0.146345	1.06291	0.975973	1.1576	1.063 (0.976-1.158)
GCST90200264	Calculus of kidney and ureter	Simple mode	13	-0.0612785	0.0778994	0.446752	-0.213961	0.0914043	0.940561	0.80738	1.09571	0.941 (0.807-1.096)
GCST90200264	Calculus of kidney and ureter	Weighted mode	13	-0.0214637	0.035379	0.555368	-0.0908066	0.0478791	0.978765	0.913194	1.04904	0.979 (0.913-1.049)
GCST90200465	Calculus of kidney and ureter	MR Egger	11	-0.0249279	0.0577698	0.676254	-0.138157	0.0883009	0.97538	0.870962	1.09232	0.975 (0.871-1.092)
GCST90200465	Calculus of kidney and ureter	Weighted median	11	-0.00695276	0.0361508	0.847486	-0.0778083	0.0639027	0.993071	0.925142	1.06599	0.993 (0.925-1.066)
GCST90200090	Calculus of kidney and ureter	Inverse variance weighted	17	0.0581498	0.0415964	0.162127	-0.0233791	0.139679	1.05987	0.976892	1.1499	1.06 (0.977-1.15)
GCST90200465	Calculus of kidney and ureter	Simple mode	11	0.00475188	0.0634942	0.941818	-0.119697	0.1292	1.00476	0.88719	1.13792	1.005 (0.887-1.138)
GCST90200465	Calculus of kidney and ureter	Weighted mode	11	-0.00733369	0.0331488	0.829361	-0.0723053	0.0576379	0.992693	0.930247	1.05933	0.993 (0.93-1.059)
GCST90200146	Calculus of kidney and ureter	MR Egger	21	0.000915781	0.0775057	0.990696	-0.150995	0.152827	1.00092	0.859852	1.16512	1.001 (0.86-1.165)
GCST90200146	Calculus of kidney and ureter	Weighted median	21	0.0252806	0.049002	0.605917	-0.0707634	0.121325	1.0256	0.931682	1.12899	1.026 (0.932-1.129)
GCST90200469	Calculus of kidney and ureter	Inverse variance weighted	14	-0.0847672	0.0608219	0.16341	-0.203978	0.0344438	0.918726	0.81548	1.03504	0.919 (0.815-1.035)
GCST90200146	Calculus of kidney and ureter	Simple mode	21	-0.0271316	0.0850188	0.752941	-0.193768	0.139505	0.973233	0.823849	1.1497	0.973 (0.824-1.15)
GCST90200146	Calculus of kidney and ureter	Weighted mode	21	0.00142799	0.0675573	0.983345	-0.130984	0.13384	1.00143	0.877232	1.14321	1.001 (0.877-1.143)
GCST90200724	Calculus of kidney and ureter	MR Egger	8	0.205623	0.164762	0.258525	-0.11731	0.528557	1.22829	0.889309	1.69648	1.228 (0.889-1.696)
GCST90200724	Calculus of kidney and ureter	Weighted median	8	0.0647198	0.0910547	0.477221	-0.113747	0.243187	1.06686	0.892483	1.27531	1.067 (0.892-1.275)
GCST90200976	Calculus of kidney and ureter	Inverse variance weighted	18	0.0579236	0.0415722	0.163521	-0.0235579	0.139405	1.05963	0.976717	1.14959	1.06 (0.977-1.15)
GCST90200724	Calculus of kidney and ureter	Simple mode	8	0.0410695	0.151978	0.794774	-0.256807	0.338946	1.04192	0.773517	1.40347	1.042 (0.774-1.403)
GCST90200724	Calculus of kidney and ureter	Weighted mode	8	0.0919533	0.142197	0.538469	-0.186753	0.37066	1.09631	0.829648	1.44869	1.096 (0.83-1.449)
GCST90199731	Calculus of kidney and ureter	MR Egger	10	-0.29413	0.21218	0.203088	-0.710003	0.121744	0.74518	0.491643	1.12946	0.745 (0.492-1.129)
GCST90199731	Calculus of kidney and ureter	Weighted median	10	0.0965496	0.0932805	0.300647	-0.0862801	0.279379	1.10136	0.917337	1.32231	1.101 (0.917-1.322)
GCST90200330	Calculus of kidney and ureter	Inverse variance weighted	16	-0.0470904	0.0338311	0.163945	-0.113399	0.0192186	0.954001	0.892794	1.0194	0.954 (0.893-1.019)
GCST90199731	Calculus of kidney and ureter	Simple mode	10	0.179623	0.143696	0.242818	-0.102022	0.461268	1.19677	0.90301	1.58608	1.197 (0.903-1.586)
GCST90199731	Calculus of kidney and ureter	Weighted mode	10	0.176769	0.141005	0.241558	-0.0995997	0.453138	1.19336	0.9052	1.57324	1.193 (0.905-1.573)
GCST90199691	Calculus of kidney and ureter	MR Egger	16	0.231542	0.162087	0.175076	-0.0861487	0.549232	1.26054	0.917458	1.73192	1.261 (0.917-1.732)
GCST90199691	Calculus of kidney and ureter	Weighted median	16	-0.00251802	0.0729458	0.972463	-0.145492	0.140456	0.997485	0.864597	1.1508	0.997 (0.865-1.151)
GCST90200857	Calculus of kidney and ureter	Inverse variance weighted	17	-0.0717777	0.0515741	0.164001	-0.172863	0.0293075	0.930738	0.841253	1.02974	0.931 (0.841-1.03)
GCST90199691	Calculus of kidney and ureter	Simple mode	16	0.0343789	0.173502	0.845591	-0.305686	0.374444	1.03498	0.736618	1.45418	1.035 (0.737-1.454)
GCST90199691	Calculus of kidney and ureter	Weighted mode	16	-0.133864	0.186138	0.483094	-0.498694	0.230967	0.874709	0.607323	1.25982	0.875 (0.607-1.26)
GCST90199984	Calculus of kidney and ureter	MR Egger	14	-0.0223035	0.0900885	0.80865	-0.198877	0.15427	0.977943	0.819651	1.16681	0.978 (0.82-1.167)
GCST90199984	Calculus of kidney and ureter	Weighted median	14	-0.0462978	0.062389	0.458037	-0.16858	0.0759846	0.954758	0.844863	1.07895	0.955 (0.845-1.079)
GCST90200843	Calculus of kidney and ureter	Inverse variance weighted	10	-0.0714107	0.0513731	0.164516	-0.172102	0.0292805	0.931079	0.841893	1.02971	0.931 (0.842-1.03)
GCST90199984	Calculus of kidney and ureter	Simple mode	14	-0.0325676	0.109583	0.771012	-0.247349	0.182214	0.967957	0.780868	1.19987	0.968 (0.781-1.2)
GCST90199984	Calculus of kidney and ureter	Weighted mode	14	-0.0428805	0.0918605	0.64837	-0.222927	0.137166	0.958026	0.800173	1.14702	0.958 (0.8-1.147)
GCST90199683	Calculus of kidney and ureter	MR Egger	20	-0.153258	0.0914212	0.110943	-0.332444	0.0259275	0.857908	0.717169	1.02627	0.858 (0.717-1.026)
GCST90199683	Calculus of kidney and ureter	Weighted median	20	-0.00456529	0.0605302	0.939879	-0.123205	0.114074	0.995445	0.884083	1.12084	0.995 (0.884-1.121)
GCST90200321	Calculus of kidney and ureter	Inverse variance weighted	11	0.0718353	0.0517872	0.165403	-0.0296675	0.173338	1.07448	0.970768	1.18927	1.074 (0.971-1.189)
GCST90199683	Calculus of kidney and ureter	Simple mode	20	0.0121548	0.102396	0.906757	-0.188542	0.212852	1.01223	0.828166	1.2372	1.012 (0.828-1.237)
GCST90199683	Calculus of kidney and ureter	Weighted mode	20	0.0202938	0.0886835	0.821443	-0.153526	0.194113	1.0205	0.857679	1.21423	1.021 (0.858-1.214)
GCST90199981	Calculus of kidney and ureter	MR Egger	10	-0.0323562	0.106288	0.768576	-0.240681	0.175968	0.968162	0.786092	1.1924	0.968 (0.786-1.192)
GCST90199981	Calculus of kidney and ureter	Weighted median	10	-0.00334256	0.0688782	0.961295	-0.138344	0.131659	0.996663	0.870799	1.14072	0.997 (0.871-1.141)
GCST90200024	Calculus of kidney and ureter	Inverse variance weighted	11	0.03461	0.0249553	0.165478	-0.0143024	0.0835224	1.03522	0.985799	1.08711	1.035 (0.986-1.087)
GCST90199981	Calculus of kidney and ureter	Simple mode	10	-0.0246943	0.10084	0.812037	-0.22234	0.172952	0.975608	0.800643	1.18881	0.976 (0.801-1.189)
GCST90199981	Calculus of kidney and ureter	Weighted mode	10	-0.0388193	0.0757738	0.620772	-0.187336	0.109697	0.961925	0.829165	1.11594	0.962 (0.829-1.116)
GCST90200584	Calculus of kidney and ureter	MR Egger	20	0.117336	0.0843838	0.181331	-0.0480565	0.282728	1.1245	0.95308	1.32674	1.124 (0.953-1.327)
GCST90200584	Calculus of kidney and ureter	Weighted median	20	0.0160008	0.0606581	0.791944	-0.102889	0.134891	1.01613	0.902227	1.14441	1.016 (0.902-1.144)
GCST90200635	Calculus of kidney and ureter	Inverse variance weighted	12	-0.0778383	0.0561562	0.165716	-0.187904	0.032228	0.925114	0.828694	1.03275	0.925 (0.829-1.033)
GCST90200584	Calculus of kidney and ureter	Simple mode	20	0.0379275	0.0927973	0.68732	-0.143955	0.21981	1.03866	0.865926	1.24584	1.039 (0.866-1.246)
GCST90200584	Calculus of kidney and ureter	Weighted mode	20	0.000695269	0.0827072	0.99338	-0.161411	0.162801	1.0007	0.850942	1.1768	1.001 (0.851-1.177)
GCST90200502	Calculus of kidney and ureter	MR Egger	16	-0.0665964	0.0637409	0.313822	-0.191528	0.0583358	0.935573	0.825696	1.06007	0.936 (0.826-1.06)
GCST90200502	Calculus of kidney and ureter	Weighted median	16	-0.0689236	0.0523136	0.187668	-0.171458	0.033611	0.933398	0.842435	1.03418	0.933 (0.842-1.034)
GCST90199711	Calculus of kidney and ureter	Inverse variance weighted	10	0.0848636	0.0612264	0.165728	-0.0351402	0.204867	1.08857	0.96547	1.22736	1.089 (0.965-1.227)
GCST90200502	Calculus of kidney and ureter	Simple mode	16	0.0218358	0.107811	0.842218	-0.189474	0.233146	1.02208	0.827394	1.26257	1.022 (0.827-1.263)
GCST90200502	Calculus of kidney and ureter	Weighted mode	16	-0.0730109	0.0533726	0.191474	-0.177621	0.0315994	0.929591	0.83726	1.0321	0.93 (0.837-1.032)
GCST90199763	Calculus of kidney and ureter	MR Egger	19	0.0228196	0.0605638	0.710995	-0.0958855	0.141525	1.02308	0.908568	1.15203	1.023 (0.909-1.152)
GCST90199763	Calculus of kidney and ureter	Weighted median	19	-0.0148981	0.0395629	0.706495	-0.0924415	0.0626452	0.985212	0.911703	1.06465	0.985 (0.912-1.065)
GCST90199934	Calculus of kidney and ureter	Inverse variance weighted	12	0.0712577	0.0514512	0.166065	-0.0295866	0.172102	1.07386	0.970847	1.1878	1.074 (0.971-1.188)
GCST90199763	Calculus of kidney and ureter	Simple mode	19	-0.0347368	0.0744501	0.646399	-0.180659	0.111185	0.96586	0.83472	1.1176	0.966 (0.835-1.118)
GCST90199763	Calculus of kidney and ureter	Weighted mode	19	-0.0175353	0.0388134	0.656821	-0.0936096	0.058539	0.982618	0.910638	1.06029	0.983 (0.911-1.06)
GCST90200191	Calculus of kidney and ureter	MR Egger	12	-0.0667611	0.0843347	0.446952	-0.232057	0.0985349	0.935419	0.792901	1.10355	0.935 (0.793-1.104)
GCST90200191	Calculus of kidney and ureter	Weighted median	12	0.0196788	0.0611706	0.747677	-0.100216	0.139573	1.01987	0.904642	1.14978	1.02 (0.905-1.15)
GCST90200242	Calculus of kidney and ureter	Inverse variance weighted	20	-0.0461981	0.0333626	0.166136	-0.111589	0.0191926	0.954853	0.894412	1.01938	0.955 (0.894-1.019)
GCST90200191	Calculus of kidney and ureter	Simple mode	12	0.0549656	0.106533	0.616103	-0.15384	0.263771	1.0565	0.857409	1.30183	1.057 (0.857-1.302)
GCST90200191	Calculus of kidney and ureter	Weighted mode	12	0.0420851	0.0992799	0.679807	-0.152503	0.236674	1.04298	0.858556	1.26703	1.043 (0.859-1.267)
GCST90200875	Calculus of kidney and ureter	MR Egger	14	-0.00965381	0.0829133	0.909236	-0.172164	0.152856	0.990393	0.841841	1.16516	0.99 (0.842-1.165)
GCST90200875	Calculus of kidney and ureter	Weighted median	14	0.0541108	0.0583941	0.354109	-0.0603416	0.168563	1.0556	0.941443	1.1836	1.056 (0.941-1.184)
GCST90199926	Calculus of kidney and ureter	Inverse variance weighted	17	-0.0527648	0.0381176	0.166278	-0.127475	0.0219457	0.948603	0.880315	1.02219	0.949 (0.88-1.022)
GCST90200875	Calculus of kidney and ureter	Simple mode	14	0.057134	0.10188	0.584473	-0.142551	0.256819	1.0588	0.867143	1.29281	1.059 (0.867-1.293)
GCST90200875	Calculus of kidney and ureter	Weighted mode	14	0.0863549	0.108197	0.439136	-0.125712	0.298422	1.09019	0.881869	1.34773	1.09 (0.882-1.348)
GCST90200518	Calculus of kidney and ureter	MR Egger	15	-0.00635773	0.104609	0.952462	-0.211392	0.198676	0.993662	0.809457	1.21979	0.994 (0.809-1.22)
GCST90200518	Calculus of kidney and ureter	Weighted median	15	-0.0727765	0.0530682	0.170257	-0.17679	0.0312371	0.929809	0.837956	1.03173	0.93 (0.838-1.032)
GCST90200709	Calculus of kidney and ureter	Inverse variance weighted	18	0.0307018	0.022206	0.166791	-0.012822	0.0742257	1.03118	0.98726	1.07705	1.031 (0.987-1.077)
GCST90200518	Calculus of kidney and ureter	Simple mode	15	-0.0805366	0.0906982	0.389562	-0.258305	0.0972318	0.922621	0.77236	1.10212	0.923 (0.772-1.102)
GCST90200518	Calculus of kidney and ureter	Weighted mode	15	-0.110389	0.0818708	0.198962	-0.270856	0.0500777	0.895486	0.762727	1.05135	0.895 (0.763-1.051)
GCST90200864	Calculus of kidney and ureter	MR Egger	8	-0.136492	0.122427	0.307554	-0.376449	0.103465	0.872413	0.686294	1.10901	0.872 (0.686-1.109)
GCST90200864	Calculus of kidney and ureter	Weighted median	8	-0.0859593	0.0878834	0.328022	-0.258211	0.0862922	0.917632	0.772432	1.09012	0.918 (0.772-1.09)
GCST90200456	Calculus of kidney and ureter	Inverse variance weighted	17	0.0458817	0.0332026	0.167012	-0.0191955	0.110959	1.04695	0.980988	1.11735	1.047 (0.981-1.117)
GCST90200864	Calculus of kidney and ureter	Simple mode	8	-0.105424	0.154717	0.517521	-0.408669	0.197822	0.899943	0.664534	1.21875	0.9 (0.665-1.219)
GCST90200864	Calculus of kidney and ureter	Weighted mode	8	-0.118121	0.0972322	0.263814	-0.308696	0.0724544	0.888589	0.734404	1.07514	0.889 (0.734-1.075)
GCST90199802	Calculus of kidney and ureter	MR Egger	16	0.0866609	0.0808973	0.302179	-0.0718977	0.245219	1.09053	0.930626	1.2779	1.091 (0.931-1.278)
GCST90199802	Calculus of kidney and ureter	Weighted median	16	0.0764875	0.0504237	0.129293	-0.0223431	0.175318	1.07949	0.977905	1.19163	1.079 (0.978-1.192)
GCST90200747	Calculus of kidney and ureter	Inverse variance weighted	11	0.0879162	0.063745	0.167837	-0.037024	0.212856	1.0919	0.963653	1.23721	1.092 (0.964-1.237)
GCST90199802	Calculus of kidney and ureter	Simple mode	16	-0.0412925	0.0933077	0.664412	-0.224176	0.141591	0.959548	0.799175	1.1521	0.96 (0.799-1.152)
GCST90199802	Calculus of kidney and ureter	Weighted mode	16	0.0776407	0.0509596	0.148418	-0.0222402	0.177522	1.08073	0.978005	1.19425	1.081 (0.978-1.194)
GCST90199953	Calculus of kidney and ureter	MR Egger	9	0.257105	0.0862031	0.0204409	0.088147	0.426063	1.29318	1.09215	1.53122	1.293 (1.092-1.531)
GCST90199953	Calculus of kidney and ureter	Weighted median	9	0.0730257	0.0668841	0.274911	-0.0580673	0.204119	1.07576	0.943586	1.22644	1.076 (0.944-1.226)
GCST90200208	Calculus of kidney and ureter	Inverse variance weighted	11	-0.0702104	0.0509949	0.168571	-0.17016	0.0297397	0.932198	0.843529	1.03019	0.932 (0.844-1.03)
GCST90199953	Calculus of kidney and ureter	Simple mode	9	-0.0128805	0.107109	0.907246	-0.222814	0.197053	0.987202	0.800263	1.21781	0.987 (0.8-1.218)
GCST90199953	Calculus of kidney and ureter	Weighted mode	9	0.0608158	0.105764	0.581087	-0.146481	0.268112	1.0627	0.863742	1.30749	1.063 (0.864-1.307)
GCST90200680	Calculus of kidney and ureter	MR Egger	15	-0.0326559	0.0353684	0.372666	-0.101978	0.0366661	0.967872	0.903049	1.03735	0.968 (0.903-1.037)
GCST90200680	Calculus of kidney and ureter	Weighted median	15	-0.0296093	0.0264467	0.262892	-0.0814448	0.0222263	0.970825	0.921784	1.02248	0.971 (0.922-1.022)
GCST90200046	Calculus of kidney and ureter	Inverse variance weighted	18	-0.0476588	0.0347079	0.169708	-0.115686	0.0203686	0.953459	0.890755	1.02058	0.953 (0.891-1.021)
GCST90200680	Calculus of kidney and ureter	Simple mode	15	-0.187031	0.0827882	0.040351	-0.349296	-0.0247664	0.829418	0.705184	0.975538	0.829 (0.705-0.976)
GCST90200680	Calculus of kidney and ureter	Weighted mode	15	-0.0252953	0.0274264	0.371995	-0.0790511	0.0284604	0.975022	0.923993	1.02887	0.975 (0.924-1.029)
GCST90199881	Calculus of kidney and ureter	MR Egger	9	0.0483593	0.102466	0.651316	-0.152474	0.249192	1.04955	0.858582	1.28299	1.05 (0.859-1.283)
[truncated: 5,799 more rows]

## Sheet: S10
Table S10. Fifty plasma metabolites with a robust causal relationship with kidney stones.
[truncated: 251 more rows]

[truncated: 7 more sheets: S11, S12, S13, S14, S15, S16, S17]
